# Supplementary material for: Di-μ-oxido-bis­[(2-eth­oxy-6-{[2-(2-hy­droxy­ethyl­amino)­ethyl­imino]­meth­yl}phenolato-κ3 N,N′,O 1)oxidovanadium(V)]
Source: Acta Crystallogr Sect E Struct Rep Online. 2011 Dec 10;68(Pt 1):m26–7. doi: 10.1107/S160053681105094X (PMC3254302; doi:10.1107/S160053681105094X)
Supplement: Supplementary file 1 [file e-68-00m26-sup1.cif]

##############################################################################
#                                                                            #
# This CIF contains the data in a paper accepted for publication in          #
# Acta Crystallographica Section E. It conforms to the requirements of       #
# Notes for Authors for Acta Crystallographica Section E, and has been       #
# peer reviewed under the auspices of the IUCr Commission on Journals.       #
#                                                                            #
# Full details of the Crystallographic Information File format               #
# are given in the paper "The Crystallographic Information File (CIF):       #
# a New Standard Archive File for Crystallography" by S. R. Hall, F. H.      #
# Allen and I. D. Brown [Acta Cryst. (1991), A47, 655-685].                  #
#                                                                            #
# The current version of the core CIF dictionary is obtainable from          #
# ftp://ftp.iucr.org/pub/cif_core.dic.                                       #
#                                                                            #
# Software is freely available for graphical display of the structure(s)     #
# in this CIF. For information consult the CIF software page                 #
# http://www.iucr.org/resources/cif/software.                                #
#                                                                            #
# This file may be used for bona fide research purposes within the           #
# scientific community so long as proper attribution is given to the journal # 
# article from which it was obtained.                                        #
#                                                                            #
##############################################################################
data_global
_audit_creation_method     'form.cif (version 2.0)'
_journal_data_validation_number     ?
_journal_date_recd_electronic     2011-11-26
_journal_date_accepted     2011-11-27
_journal_name_full     'Acta Crystallographica, Section E'
_journal_year     2012
_journal_volume     68
_journal_issue      1
_journal_page_first     m26
_journal_page_last     m27
_journal_paper_category     QM
_journal_paper_doi     10.1107/S160053681105094X
_journal_coeditor_code     HB6538
_publ_contact_author_name     'Fu-Ming Wang'
_publ_contact_author_address
;
Department of Chemistry
Dezhou University
Dezhou Shandong 253023
People's Republic of China
;
_publ_contact_author_email     wfm99999@126.com
_publ_contact_author_fax     ?
_publ_contact_author_phone     ?
_publ_section_title
;\
Di-\m-oxido-bis[(2-ethoxy-6-{[2-(2-hydroxyethylamino)ethylimino]methyl}\
phenolato-\k^3^<i>N</i>,<i>N</i>',<i>O</i>^1^)oxidovanadium(V)]
;
loop_
    _publ_author_name
    _publ_author_address
    'Fu-Ming Wang'
;
Key  Laboratory of Coordination Chemistry and Functional Materials in
Universities of Shandong
Dezhou University
Dezhou Shandong 253023
People's Republic of China
;
data_I
_audit_creation_method     SHELXL-97
_chemical_name_systematic
;
Di-\m-oxido-bis[(2-ethoxy-6-{[2-(2-
hydroxyethylamino)ethylimino]methyl}phenolato-
\k^3^<i>N</i>,<i>N</i>',<i>O</i>^1^)oxidovanadium(V)]
;
_chemical_name_common     ?
_chemical_formula_moiety     'C26 H38 N4 O10 V2'
_chemical_formula_sum     'C26 H38 N4 O10 V2'
_chemical_formula_iupac     '[V2 (C13 H19 N2 O3)2 O4]'
_chemical_formula_weight     668.48
_chemical_melting_point     ?
_symmetry_cell_setting     monoclinic
_symmetry_space_group_name_H-M     'P 21/n'
_symmetry_space_group_name_Hall     '-P 2yn'
loop_
    _symmetry_equiv_pos_as_xyz
    'x, y, z'
    '-x+1/2, y+1/2, -z+1/2'
    '-x, -y, -z'
    'x-1/2, -y-1/2, z-1/2'
_cell_length_a     9.907(3)
_cell_length_b     6.793(2)
_cell_length_c     22.279(3)
_cell_angle_alpha     90.00
_cell_angle_beta     94.886(2)
_cell_angle_gamma     90.00
_cell_volume     1493.9(7)
_cell_formula_units_Z     2
_cell_measurement_reflns_used     2450
_cell_measurement_theta_min     2.2
_cell_measurement_theta_max     24.3
_cell_measurement_temperature     298(2)
_exptl_crystal_description     block
_exptl_crystal_colour     brown
_exptl_crystal_size_max     0.20
_exptl_crystal_size_mid     0.18
_exptl_crystal_size_min     0.17
_exptl_crystal_density_diffrn     1.486
_exptl_crystal_density_meas     ?
_exptl_crystal_density_method     'not measured'
_exptl_crystal_F_000     696
_exptl_absorpt_coefficient_mu     0.686
_exptl_absorpt_correction_type     multi-scan
_exptl_absorpt_process_details     '(SADABS; Sheldrick, 1996)'
_exptl_absorpt_correction_T_min     0.8750
_exptl_absorpt_correction_T_max     0.8923
_exptl_special_details     ?
_diffrn_ambient_temperature     298(2)
_diffrn_radiation_type     MoK\a
_diffrn_radiation_wavelength     0.71073
_diffrn_radiation_source     'fine-focus sealed tube'
_diffrn_radiation_monochromator     graphite
_diffrn_measurement_device_type     'Bruker SMART CCD'
_diffrn_measurement_method     '\w scan'
_diffrn_detector_area_resol_mean     ?
_diffrn_reflns_number     11652
_diffrn_reflns_av_R_equivalents     0.0423
_diffrn_reflns_av_sigmaI/netI     0.0414
_diffrn_reflns_theta_min     2.19
_diffrn_reflns_theta_max     27.00
_diffrn_reflns_theta_full     27.00
_diffrn_measured_fraction_theta_max     0.992
_diffrn_measured_fraction_theta_full     0.992
_diffrn_reflns_limit_h_min     -12
_diffrn_reflns_limit_h_max     12
_diffrn_reflns_limit_k_min     -8
_diffrn_reflns_limit_k_max     8
_diffrn_reflns_limit_l_min     -28
_diffrn_reflns_limit_l_max     26
_diffrn_standards_number     0
_diffrn_standards_interval_count     .
_diffrn_standards_interval_time     .
_diffrn_standards_decay_%     ?
_refine_special_details
;
 Refinement of F^2^ against ALL reflections.  The weighted R-factor wR and
 goodness of fit S are based on F^2^, conventional R-factors R are based
 on F, with F set to zero for negative F^2^. The threshold expression of
 F^2^ > 2sigma(F^2^) is used only for calculating R-factors(gt) etc. and is
 not relevant to the choice of reflections for refinement.  R-factors based
 on F^2^ are statistically about twice as large as those based on F, and R-
 factors based on ALL data will be even larger.
;
_reflns_number_total     3246
_reflns_number_gt     2485
_reflns_threshold_expression     I>2\s(I)
_refine_ls_structure_factor_coef     Fsqd
_refine_ls_matrix_type     full
_refine_ls_R_factor_all     0.0721
_refine_ls_R_factor_gt     0.0554
_refine_ls_wR_factor_gt     0.1590
_refine_ls_wR_factor_ref     0.1716
_refine_ls_goodness_of_fit_ref     1.052
_refine_ls_restrained_S_all     1.052
_refine_ls_number_reflns     3246
_refine_ls_number_parameters     195
_refine_ls_number_restraints     1
_refine_ls_hydrogen_treatment     mixed
_refine_ls_weighting_scheme     calc
_refine_ls_weighting_details
         'calc w=1/[\s^2^(Fo^2^)+(0.0952P)^2^+1.1945P] where P=(Fo^2^+2Fc^2^)/3'
_atom_sites_solution_hydrogens     geom
_atom_sites_solution_primary     direct
_atom_sites_solution_secondary     difmap
_refine_ls_shift/su_max     0.000
_refine_ls_shift/su_mean     0.000
_refine_diff_density_max     1.849
_refine_diff_density_min     -0.541
_refine_ls_extinction_method     none
_refine_ls_extinction_coef     ?
loop_
    _atom_type_symbol
    _atom_type_description
    _atom_type_scat_dispersion_real
    _atom_type_scat_dispersion_imag
    _atom_type_scat_source
    'C' 'C' 0.0033 0.0016
                         'International Tables Vol C Tables 4.2.6.8 and 6.1.1.4'
    'H' 'H' 0.0000 0.0000
                         'International Tables Vol C Tables 4.2.6.8 and 6.1.1.4'
    'N' 'N' 0.0061 0.0033
                         'International Tables Vol C Tables 4.2.6.8 and 6.1.1.4'
    'O' 'O' 0.0106 0.0060
                         'International Tables Vol C Tables 4.2.6.8 and 6.1.1.4'
    'V' 'V' 0.3005 0.5294
                         'International Tables Vol C Tables 4.2.6.8 and 6.1.1.4'
_computing_data_collection     'SMART (Bruker, 1998)'
_computing_cell_refinement     'SAINT (Bruker, 1998)'
_computing_data_reduction     'SAINT (Bruker, 1998)'
_computing_structure_solution     'SHELXS97 (Sheldrick, 2008)'
_computing_structure_refinement     'SHELXL97 (Sheldrick, 2008)'
_computing_molecular_graphics     'SHELXTL (Sheldrick, 2008)'
_computing_publication_material     'SHELXTL (Sheldrick, 2008)'
loop_
    _atom_site_type_symbol
    _atom_site_label
    _atom_site_fract_x
    _atom_site_fract_y
    _atom_site_fract_z
    _atom_site_U_iso_or_equiv
    _atom_site_adp_type
    _atom_site_calc_flag
    _atom_site_refinement_flags
    _atom_site_occupancy
    _atom_site_symmetry_multiplicity
    _atom_site_disorder_assembly
    _atom_site_disorder_group
    V V1 0.62902(5) 0.97199(8) 0.04516(3) 0.0309(2) Uani d . 1 1 . .
    N N1 0.6461(3) 1.2263(4) 0.10267(13) 0.0347(6) Uani d . 1 1 . .
    N N2 0.7184(3) 1.1915(4) -0.01144(13) 0.0342(6) Uani d D 1 1 . .
    O O1 0.5187(2) 0.8713(3) 0.10484(10) 0.0351(5) Uani d . 1 1 . .
    O O2 0.4234(3) 0.5847(4) 0.16733(11) 0.0424(6) Uani d . 1 1 . .
    O O3 0.9657(4) 1.1068(7) -0.12850(17) 0.0885(12) Uani d . 1 1 . .
    H H3 1.0385 1.0881 -0.1090 0.133 Uiso calc R 1 1 . .
    O O4 0.4359(2) 1.1593(3) 0.01421(10) 0.0351(5) Uani d . 1 1 . .
    O O5 0.7765(2) 0.8771(4) 0.06738(12) 0.0432(6) Uani d . 1 1 . .
    C C1 0.5369(3) 0.8873(5) 0.16463(14) 0.0329(7) Uani d . 1 1 . .
    C C2 0.5987(3) 1.0530(5) 0.19418(16) 0.0368(8) Uani d . 1 1 . .
    C C3 0.6073(4) 1.0645(6) 0.25808(17) 0.0456(9) Uani d . 1 1 . .
    H H3A 0.6472 1.1735 0.2777 0.055 Uiso calc R 1 1 . .
    C C4 0.5572(4) 0.9157(7) 0.29065(17) 0.0504(10) Uani d . 1 1 . .
    H H4 0.5622 0.9257 0.3324 0.060 Uiso calc R 1 1 . .
    C C5 0.4984(4) 0.7486(6) 0.26289(16) 0.0436(9) Uani d . 1 1 . .
    H H5 0.4681 0.6463 0.2861 0.052 Uiso calc R 1 1 . .
    C C6 0.4852(3) 0.7358(5) 0.19995(16) 0.0364(8) Uani d . 1 1 . .
    C C7 0.3486(4) 0.4418(6) 0.19921(19) 0.0488(10) Uani d . 1 1 . .
    H H7A 0.2764 0.5054 0.2187 0.059 Uiso calc R 1 1 . .
    H H7B 0.4081 0.3757 0.2297 0.059 Uiso calc R 1 1 . .
    C C8 0.2907(4) 0.2954(6) 0.1524(2) 0.0548(11) Uani d . 1 1 . .
    H H8A 0.2139 0.3527 0.1297 0.082 Uiso calc R 1 1 . .
    H H8B 0.2630 0.1784 0.1722 0.082 Uiso calc R 1 1 . .
    H H8C 0.3586 0.2625 0.1258 0.082 Uiso calc R 1 1 . .
    C C9 0.6390(3) 1.2243(5) 0.16017(16) 0.0372(8) Uani d . 1 1 . .
    H H9 0.6610 1.3394 0.1814 0.045 Uiso calc R 1 1 . .
    C C10 0.6735(4) 1.4124(5) 0.07187(18) 0.0425(9) Uani d . 1 1 . .
    H H10A 0.7142 1.5073 0.1005 0.051 Uiso calc R 1 1 . .
    H H10B 0.5899 1.4676 0.0532 0.051 Uiso calc R 1 1 . .
    C C11 0.7699(4) 1.3655(6) 0.02438(17) 0.0459(9) Uani d . 1 1 . .
    H H11A 0.7769 1.4780 -0.0020 0.055 Uiso calc R 1 1 . .
    H H11B 0.8594 1.3375 0.0436 0.055 Uiso calc R 1 1 . .
    C C12 0.8244(4) 1.0959(6) -0.04668(18) 0.0435(9) Uani d . 1 1 . .
    H H12A 0.8988 1.0540 -0.0184 0.052 Uiso calc R 1 1 . .
    H H12B 0.7852 0.9785 -0.0659 0.052 Uiso calc R 1 1 . .
    C C13 0.8814(4) 1.2206(7) -0.0943(2) 0.0576(11) Uani d . 1 1 . .
    H H13A 0.8079 1.2757 -0.1206 0.069 Uiso calc R 1 1 . .
    H H13B 0.9330 1.3286 -0.0754 0.069 Uiso calc R 1 1 . .
    H H2 0.646(3) 1.215(8) -0.0374(18) 0.080 Uiso d D 1 1 . .
loop_
    _atom_site_aniso_label
    _atom_site_aniso_U_11
    _atom_site_aniso_U_22
    _atom_site_aniso_U_33
    _atom_site_aniso_U_12
    _atom_site_aniso_U_13
    _atom_site_aniso_U_23
    V1 0.0304(3) 0.0253(3) 0.0364(4) -0.0012(2) -0.0004(2) -0.0007(2)
    N1 0.0345(14) 0.0279(14) 0.0410(16) -0.0009(11) -0.0006(12) 0.0005(12)
    N2 0.0301(14) 0.0284(15) 0.0437(17) -0.0034(11) 0.0016(12) -0.0007(12)
    O1 0.0376(12) 0.0345(13) 0.0326(12) -0.0052(10) -0.0006(10) 0.0003(10)
    O2 0.0471(14) 0.0381(14) 0.0427(14) -0.0078(11) 0.0080(11) 0.0048(11)
    O3 0.064(2) 0.126(4) 0.077(2) -0.002(2) 0.0099(18) -0.019(3)
    O4 0.0361(12) 0.0300(12) 0.0390(13) -0.0020(10) 0.0019(10) -0.0017(10)
    O5 0.0346(13) 0.0363(14) 0.0572(16) 0.0015(10) -0.0039(11) 0.0035(12)
    C1 0.0283(16) 0.0367(18) 0.0330(17) 0.0040(13) -0.0011(13) 0.0007(14)
    C2 0.0327(17) 0.0387(19) 0.0380(19) 0.0019(14) -0.0029(14) -0.0006(15)
    C3 0.044(2) 0.053(2) 0.039(2) 0.0049(18) -0.0068(16) -0.0089(17)
    C4 0.048(2) 0.070(3) 0.033(2) 0.004(2) -0.0021(16) 0.0011(19)
    C5 0.0390(19) 0.050(2) 0.042(2) 0.0036(17) 0.0042(15) 0.0068(17)
    C6 0.0311(17) 0.0367(18) 0.0417(19) 0.0040(14) 0.0050(14) 0.0032(15)
    C7 0.049(2) 0.041(2) 0.059(3) -0.0024(17) 0.0194(19) 0.0069(18)
    C8 0.052(2) 0.042(2) 0.072(3) -0.0074(18) 0.018(2) 0.002(2)
    C9 0.0330(17) 0.0333(18) 0.044(2) -0.0001(14) -0.0042(14) -0.0083(15)
    C10 0.045(2) 0.0276(18) 0.054(2) -0.0045(15) 0.0008(17) -0.0031(16)
    C11 0.048(2) 0.035(2) 0.055(2) -0.0168(16) 0.0055(17) -0.0032(17)
    C12 0.0335(17) 0.042(2) 0.056(2) 0.0006(15) 0.0055(16) -0.0030(18)
    C13 0.044(2) 0.070(3) 0.061(3) 0.005(2) 0.0186(19) 0.010(2)
_geom_special_details
;
 All esds (except the esd in the dihedral angle between two l.s. planes)
 are estimated using the full covariance matrix.  The cell esds are taken
 into account individually in the estimation of esds in distances, angles
 and torsion angles; correlations between esds in cell parameters are only
 used when they are defined by crystal symmetry.  An approximate (isotropic)
 treatment of cell esds is used for estimating esds involving l.s. planes.
;
loop_
    _geom_bond_atom_site_label_1
    _geom_bond_atom_site_label_2
    _geom_bond_site_symmetry_2
    _geom_bond_distance
    _geom_bond_publ_flag
    V1 O5 . 1.634(2) y
    V1 O4 3_675 1.678(2) y
    V1 O1 . 1.918(2) y
    V1 N1 . 2.149(3) y
    V1 N2 . 2.188(3) y
    V1 O4 . 2.351(2) y
    N1 C9 . 1.289(4) ?
    N1 C10 . 1.475(4) ?
    N2 C11 . 1.492(4) ?
    N2 C12 . 1.510(4) ?
    N2 H2 . 0.895(10) ?
    O1 C1 . 1.333(4) ?
    O2 C6 . 1.371(4) ?
    O2 C7 . 1.444(4) ?
    O3 C13 . 1.408(5) ?
    O3 H3 . 0.8200 ?
    O4 V1 3_675 1.678(2) ?
    C1 C2 . 1.417(5) ?
    C1 C6 . 1.417(5) ?
    C2 C3 . 1.421(5) ?
    C2 C9 . 1.463(5) ?
    C3 C4 . 1.363(6) ?
    C3 H3A . 0.9300 ?
    C4 C5 . 1.396(6) ?
    C4 H4 . 0.9300 ?
    C5 C6 . 1.400(5) ?
    C5 H5 . 0.9300 ?
    C7 C8 . 1.518(6) ?
    C7 H7A . 0.9700 ?
    C7 H7B . 0.9700 ?
    C8 H8A . 0.9600 ?
    C8 H8B . 0.9600 ?
    C8 H8C . 0.9600 ?
    C9 H9 . 0.9300 ?
    C10 C11 . 1.518(5) ?
    C10 H10A . 0.9700 ?
    C10 H10B . 0.9700 ?
    C11 H11A . 0.9700 ?
    C11 H11B . 0.9700 ?
    C12 C13 . 1.505(5) ?
    C12 H12A . 0.9700 ?
    C12 H12B . 0.9700 ?
    C13 H13A . 0.9700 ?
    C13 H13B . 0.9700 ?
loop_
    _geom_angle_atom_site_label_1
    _geom_angle_atom_site_label_2
    _geom_angle_atom_site_label_3
    _geom_angle_site_symmetry_1
    _geom_angle_site_symmetry_3
    _geom_angle
    _geom_angle_publ_flag
    O5 V1 O4 . 3_675 107.58(12) ?
    O5 V1 O1 . . 101.35(12) ?
    O4 V1 O1 3_675 . 98.86(10) ?
    O5 V1 N1 . . 96.52(12) ?
    O4 V1 N1 3_675 . 154.55(11) ?
    O1 V1 N1 . . 83.89(11) ?
    O5 V1 N2 . . 92.77(12) ?
    O4 V1 N2 3_675 . 93.15(11) ?
    O1 V1 N2 . . 157.67(11) ?
    N1 V1 N2 . . 77.33(11) ?
    O5 V1 O4 . . 170.41(10) ?
    O4 V1 O4 3_675 . 78.97(11) ?
    O1 V1 O4 . . 84.19(9) ?
    N1 V1 O4 . . 76.14(9) ?
    N2 V1 O4 . . 79.70(9) ?
    C9 N1 C10 . . 119.9(3) ?
    C9 N1 V1 . . 125.2(2) ?
    C10 N1 V1 . . 114.8(2) ?
    C11 N2 C12 . . 113.4(3) ?
    C11 N2 V1 . . 111.6(2) ?
    C12 N2 V1 . . 109.9(2) ?
    C11 N2 H2 . . 115(3) ?
    C12 N2 H2 . . 107(3) ?
    V1 N2 H2 . . 99(3) ?
    C1 O1 V1 . . 128.8(2) ?
    C6 O2 C7 . . 117.9(3) ?
    C13 O3 H3 . . 109.5 ?
    V1 O4 V1 3_675 . 101.03(11) ?
    O1 C1 C2 . . 123.0(3) ?
    O1 C1 C6 . . 118.1(3) ?
    C2 C1 C6 . . 118.8(3) ?
    C1 C2 C3 . . 119.7(3) ?
    C1 C2 C9 . . 121.2(3) ?
    C3 C2 C9 . . 118.6(3) ?
    C4 C3 C2 . . 119.9(4) ?
    C4 C3 H3A . . 120.0 ?
    C2 C3 H3A . . 120.0 ?
    C3 C4 C5 . . 121.7(4) ?
    C3 C4 H4 . . 119.2 ?
    C5 C4 H4 . . 119.2 ?
    C4 C5 C6 . . 119.6(4) ?
    C4 C5 H5 . . 120.2 ?
    C6 C5 H5 . . 120.2 ?
    O2 C6 C5 . . 125.2(3) ?
    O2 C6 C1 . . 114.5(3) ?
    C5 C6 C1 . . 120.3(3) ?
    O2 C7 C8 . . 106.4(3) ?
    O2 C7 H7A . . 110.4 ?
    C8 C7 H7A . . 110.4 ?
    O2 C7 H7B . . 110.4 ?
    C8 C7 H7B . . 110.4 ?
    H7A C7 H7B . . 108.6 ?
    C7 C8 H8A . . 109.5 ?
    C7 C8 H8B . . 109.5 ?
    H8A C8 H8B . . 109.5 ?
    C7 C8 H8C . . 109.5 ?
    H8A C8 H8C . . 109.5 ?
    H8B C8 H8C . . 109.5 ?
    N1 C9 C2 . . 124.3(3) ?
    N1 C9 H9 . . 117.9 ?
    C2 C9 H9 . . 117.9 ?
    N1 C10 C11 . . 107.2(3) ?
    N1 C10 H10A . . 110.3 ?
    C11 C10 H10A . . 110.3 ?
    N1 C10 H10B . . 110.3 ?
    C11 C10 H10B . . 110.3 ?
    H10A C10 H10B . . 108.5 ?
    N2 C11 C10 . . 109.4(3) ?
    N2 C11 H11A . . 109.8 ?
    C10 C11 H11A . . 109.8 ?
    N2 C11 H11B . . 109.8 ?
    C10 C11 H11B . . 109.8 ?
    H11A C11 H11B . . 108.2 ?
    C13 C12 N2 . . 116.3(3) ?
    C13 C12 H12A . . 108.2 ?
    N2 C12 H12A . . 108.2 ?
    C13 C12 H12B . . 108.2 ?
    N2 C12 H12B . . 108.2 ?
    H12A C12 H12B . . 107.4 ?
    O3 C13 C12 . . 110.3(4) ?
    O3 C13 H13A . . 109.6 ?
    C12 C13 H13A . . 109.6 ?
    O3 C13 H13B . . 109.6 ?
    C12 C13 H13B . . 109.6 ?
    H13A C13 H13B . . 108.1 ?
loop_
    _geom_hbond_atom_site_label_D
    _geom_hbond_atom_site_label_H
    _geom_hbond_atom_site_label_A
    _geom_hbond_site_symmetry_A
    _geom_hbond_distance_DH
    _geom_hbond_distance_HA
    _geom_hbond_distance_DA
    _geom_hbond_angle_DHA
    N2 H2 O1 3_675 0.895(10) 2.20(3) 3.033(4) 154(5)
    O3 H3 O5 3_775 0.82 2.00 2.793(4) 164
