# Supplementary material for: Di-μ-oxido-bis­[(2-eth­oxy-6-{[2-(2-hy­droxy­ethyl­amino)­ethyl­imino]­meth­yl}phenolato-κ3 N,N′,O 1)oxidovanadium(V)]
Source: Acta Crystallogr Sect E Struct Rep Online. 2011 Dec 10;68(Pt 1):m26–7. doi: 10.1107/S160053681105094X (PMC3254302; doi:10.1107/S160053681105094X)
Supplement: Supplementary file 2 [file e-68-00m26-Isup2.hkl]

# 
# h,k,l, Fc-squared, Fo-squared, sigma(Fo-squared) and status flag 
# 
data_I
_shelx_title ' P21n in P2(1)/n' 
_shelx_refln_list_code          4 
_shelx_F_calc_maximum      207.22 
_exptl_crystal_F_000       696.00 
_reflns_d_resolution_high  0.7829 
 
loop_ 
 _symmetry_equiv_pos_as_xyz 
 'x, y, z' 
 '-x+1/2, y+1/2, -z+1/2' 
 '-x, -y, -z' 
 'x-1/2, -y-1/2, z-1/2' 
 
_cell_length_a     9.9070 
_cell_length_b     6.7930 
_cell_length_c    22.2790 
_cell_angle_alpha  90.000 
_cell_angle_beta   94.886 
_cell_angle_gamma  90.000 
 
_shelx_F_squared_multiplier     1.000 
 
loop_ 
 _refln_index_h 
 _refln_index_k 
 _refln_index_l 
 _refln_F_squared_calc 
 _refln_F_squared_meas 
 _refln_F_squared_sigma 
 _refln_observed_status 
   2   0   0     1068.98     1258.06     20.16 o 
   4   0   0     1627.83     1470.55     27.08 o 
   6   0   0      116.21      201.75     11.20 o 
   8   0   0     1267.57     1405.20     35.71 o 
  10   0   0       36.19       28.99     10.97 o 
  12   0   0      222.58      209.36     23.56 o 
   1   1   0     5422.70     6946.17     81.33 o 
   2   1   0       96.53       71.94      3.59 o 
   3   1   0       37.41        3.90      1.72 o 
   4   1   0     1634.44     1703.51     21.41 o 
   5   1   0     2711.57     2558.78     30.67 o 
   6   1   0      243.08      265.45     14.54 o 
   7   1   0      833.68      844.17     19.07 o 
   8   1   0       78.66       80.65      7.86 o 
   9   1   0      449.33      462.71     15.95 o 
  10   1   0        0.51        6.68      6.09 o 
  11   1   0      320.06      271.62     30.16 o 
  12   1   0        9.53       15.94      8.42 o 
   0   2   0      516.61      343.83     15.34 o 
   1   2   0      930.19     1082.25     14.54 o 
   2   2   0        8.96        2.13      1.63 o 
   3   2   0      610.20      762.31     12.07 o 
   4   2   0     4534.66     4552.29     47.29 o 
   5   2   0     1916.13     2160.11     29.57 o 
   6   2   0      240.05      304.94     11.29 o 
   7   2   0       31.09       53.10      6.47 o 
   8   2   0      110.62      104.70      8.80 o 
   9   2   0       77.88       84.37     11.38 o 
  10   2   0       30.20       19.07      6.78 o 
  11   2   0        2.07       -6.89     11.10 o 
  12   2   0       60.28       79.85     15.16 o 
   1   3   0       62.01        6.20      2.32 o 
   2   3   0     1285.07     1324.72     18.83 o 
   3   3   0     1536.14     1856.54     24.23 o 
   4   3   0        0.12        1.43      3.34 o 
   5   3   0      881.87      967.72     19.75 o 
   6   3   0       26.47       17.25      4.63 o 
   7   3   0      458.58      414.00     14.80 o 
   8   3   0     1279.61     1334.68     28.35 o 
   9   3   0      269.01      266.56     17.04 o 
  10   3   0      274.21      258.49     28.66 o 
  11   3   0       16.45       30.17     16.93 o 
   0   4   0        6.67        0.67      3.71 o 
   1   4   0     1469.66     1546.15     23.24 o 
   2   4   0       63.13      103.48      8.34 o 
   3   4   0       11.80       12.66      3.71 o 
   4   4   0     3004.97     3155.37     49.79 o 
   5   4   0      279.82      309.36     12.29 o 
   6   4   0      284.40      286.50     14.13 o 
   7   4   0       64.97       76.37     10.16 o 
   8   4   0      966.50      977.96     29.38 o 
   9   4   0      135.96      126.81     16.19 o 
  10   4   0        4.86       12.58     10.10 o 
  11   4   0        7.29       14.98     10.68 o 
   1   5   0      481.33      476.45     13.16 o 
   2   5   0       40.65       32.53      5.37 o 
   3   5   0     1868.43     1798.57     33.21 o 
   4   5   0      481.65      510.47     18.39 o 
   5   5   0      101.21       97.39     11.50 o 
   6   5   0      468.11      523.09     23.52 o 
   7   5   0       49.95       35.33     10.30 o 
   8   5   0        1.01      -11.88      7.92 o 
   9   5   0        1.64        2.89      9.05 o 
  10   5   0       67.87       53.39     18.49 o 
   0   6   0      127.82      120.46     12.20 o 
   1   6   0      182.18      171.73     11.66 o 
   2   6   0       87.47       91.65     11.47 o 
   3   6   0      196.54      209.38     14.12 o 
   4   6   0        5.80        3.22      5.67 o 
   5   6   0      384.09      403.53     24.22 o 
   6   6   0      108.80      117.35     15.68 o 
   7   6   0       24.34       22.90     10.58 o 
   8   6   0       19.24       22.38     11.98 o 
   9   6   0       27.27       25.84     12.08 o 
   1   7   0      181.99      219.63     18.69 o 
   2   7   0      603.57      662.43     37.90 o 
   3   7   0        2.19        7.86      8.45 o 
   4   7   0       25.20       32.41     10.98 o 
   5   7   0        9.70       18.99     10.18 o 
   6   7   0      313.41      292.90     30.24 o 
   7   7   0        2.26        0.74      9.75 o 
   2   8   0       25.94       58.45     24.87 o 
   3   8   0       94.26       82.56     19.20 o 
   4   8   0       60.61       39.07     15.88 o 
 -11   0   1      131.36      168.50     55.14 o 
  -9   0   1      316.84      204.47     40.63 o 
  -7   0   1      465.80      364.49     15.24 o 
  -5   0   1     3236.04     3421.00     53.87 o 
  -3   0   1      194.50      191.62      7.33 o 
  -1   0   1    23917.46    20726.01    559.05 o 
   3   0   1     7439.10     8133.96    105.45 o 
   5   0   1      225.59      261.46     10.86 o 
   7   0   1     2271.54     2267.21     43.87 o 
   9   0   1       53.52       55.26     11.71 o 
  11   0   1      353.22      259.14     24.12 o 
 -12   1   1      195.93      181.71     24.02 o 
 -11   1   1       25.28       38.55      8.96 o 
 -10   1   1       13.74       12.08      6.58 o 
  -9   1   1        7.89       17.11      6.40 o 
  -8   1   1     1271.14     1235.11     25.26 o 
  -7   1   1        0.41       -2.41      3.44 o 
  -6   1   1       10.89        2.63      2.64 o 
  -5   1   1       32.01       66.56     12.92 o 
  -4   1   1      100.50       83.62      4.49 o 
  -3   1   1     8248.04     8122.55     90.40 o 
  -2   1   1    18824.24    17434.84    202.15 o 
  -1   1   1     4288.42     4307.00     52.31 o 
   0   1   1    16936.13    16096.30    198.28 o 
   1   1   1     1136.63     1035.84     29.80 o 
   2   1   1     7402.71     8647.99     77.88 o 
   3   1   1     9292.56     9756.99     88.77 o 
   4   1   1     6338.52     6671.65     64.50 o 
   5   1   1     1874.25     1934.50     25.02 o 
   6   1   1      295.54      237.19      8.25 o 
   7   1   1        9.18        5.04      3.85 o 
   8   1   1      554.87      515.63     15.74 o 
   9   1   1        3.28       -2.88      4.31 o 
  10   1   1      141.16      173.51     13.41 o 
  11   1   1       53.83       45.87      9.65 o 
  12   1   1      297.43      287.47     23.12 o 
 -12   2   1      140.69      144.97     20.29 o 
 -11   2   1       14.37       11.31      8.04 o 
 -10   2   1        1.97        7.73      6.09 o 
  -9   2   1      128.14      158.87     11.25 o 
  -8   2   1      667.91      622.19     17.96 o 
  -7   2   1      321.91      362.86     13.16 o 
  -6   2   1      723.99      708.54     16.96 o 
  -5   2   1     1024.30      946.83     20.47 o 
  -4   2   1       91.27      106.63      6.42 o 
  -3   2   1      218.95      136.93     16.43 o 
  -2   2   1     1940.85     2223.79     30.35 o 
  -1   2   1     1983.73     2236.33     26.71 o 
   0   2   1     3440.83     3076.02     32.19 o 
   1   2   1       56.35       90.61      3.88 o 
   2   2   1     2571.75     2182.70     36.82 o 
   3   2   1     2184.41     1909.75     22.93 o 
   4   2   1     5190.29     4992.10     51.08 o 
   5   2   1     2621.40     2547.56     35.44 o 
   6   2   1      117.12       94.26      7.13 o 
   7   2   1     1321.11     1347.02     25.91 o 
   8   2   1      571.51      524.27     16.44 o 
   9   2   1      167.21      174.20     11.66 o 
  10   2   1      159.11      166.79     12.26 o 
  11   2   1      345.07      359.19     24.24 o 
  12   2   1        2.21       13.05     11.04 o 
 -11   3   1      384.91      344.57     32.13 o 
 -10   3   1        1.07        8.02      7.24 o 
  -9   3   1      869.23      863.86     26.52 o 
  -8   3   1      217.29      292.87     14.14 o 
  -7   3   1       50.55       83.65      8.31 o 
  -6   3   1       90.55       76.50      7.11 o 
  -5   3   1       13.37       20.79      4.83 o 
  -4   3   1     2746.67     2314.83     33.25 o 
  -3   3   1      534.06      496.52     10.35 o 
  -2   3   1       52.32       21.37      3.05 o 
  -1   3   1      383.56      392.71      9.21 o 
   0   3   1       66.83       68.03      6.28 o 
   1   3   1      994.76     1034.99     16.12 o 
   2   3   1      508.92      400.25      9.72 o 
   3   3   1       29.79       33.42      3.56 o 
   4   3   1     1777.90     1605.63     22.49 o 
   5   3   1     1063.25     1117.18     21.34 o 
   6   3   1      410.60      473.00     14.34 o 
   7   3   1      341.15      365.15     22.96 o 
   8   3   1      967.09     1023.60     38.60 o 
   9   3   1      155.94      179.23     15.98 o 
  10   3   1        3.19        5.88      7.30 o 
  11   3   1        6.97        6.51      9.81 o 
 -11   4   1      325.51      274.57     25.47 o 
 -10   4   1      506.33      517.55     53.70 o 
  -9   4   1      135.18      168.18     15.38 o 
  -8   4   1        2.05       14.01      7.06 o 
  -7   4   1        7.03       20.69      5.64 o 
  -6   4   1      938.79      905.68     21.50 o 
  -5   4   1      624.46      575.90     21.60 o 
  -4   4   1      478.54      449.53     21.24 o 
  -3   4   1     1178.16     1049.52     20.67 o 
  -2   4   1     1652.65     1576.48     24.81 o 
  -1   4   1      394.46      449.00     11.43 o 
   0   4   1      108.90       99.11      6.10 o 
   1   4   1      155.84      178.79      8.20 o 
   2   4   1     1766.18     1716.46     26.27 o 
   3   4   1     3985.30     3716.31     59.15 o 
   4   4   1      805.85      750.10     29.71 o 
   5   4   1      166.50      180.19      9.64 o 
   6   4   1       48.79       68.60      9.18 o 
   7   4   1      631.72      636.68     22.52 o 
   8   4   1       27.39       38.36      8.90 o 
   9   4   1      186.70      164.23     21.51 o 
  10   4   1        0.39        0.29      8.55 o 
  11   4   1       70.19       68.75     15.27 o 
 -10   5   1        0.10        0.49      9.76 o 
  -9   5   1       39.13       53.14     13.03 o 
  -8   5   1      149.22      175.95     25.95 o 
  -7   5   1      152.39      182.33     15.05 o 
  -6   5   1      188.54      190.11     14.07 o 
  -5   5   1      726.34      750.23     26.47 o 
  -4   5   1     2645.25     2704.67     44.65 o 
  -3   5   1      236.44      262.27     15.45 o 
  -2   5   1       21.15       12.60      4.49 o 
  -1   5   1       71.46       48.75      6.89 o 
   0   5   1      889.25      856.12     18.02 o 
   1   5   1       52.15       76.82      6.81 o 
   2   5   1      127.27      145.73      9.34 o 
   3   5   1      123.48      143.00     13.88 o 
   4   5   1      164.49      189.54     12.53 o 
   5   5   1      215.77      186.41     13.05 o 
   6   5   1       38.99       33.32      9.37 o 
   7   5   1      205.96      195.48     21.45 o 
   8   5   1      165.50      187.64     19.47 o 
   9   5   1      104.40      102.86     16.48 o 
  10   5   1       93.03       51.66     14.35 o 
  -9   6   1       18.15       19.03     11.56 o 
  -8   6   1       10.47       22.92     10.95 o 
  -7   6   1        0.38       -4.91      7.72 o 
  -6   6   1      354.53      381.57     24.86 o 
  -5   6   1       43.21       49.24      9.24 o 
  -4   6   1       39.93       65.80     10.74 o 
  -3   6   1        4.44        5.62      6.28 o 
  -2   6   1      525.32      539.24     34.05 o 
  -1   6   1       91.54       63.63      7.62 o 
   0   6   1      108.42      114.28      9.29 o 
   1   6   1      119.30      129.78     11.01 o 
   2   6   1       13.04       18.50      6.94 o 
   3   6   1       35.86       51.73      8.37 o 
   4   6   1      114.93      115.46     15.10 o 
   5   6   1       45.12       31.68     14.52 o 
   6   6   1      390.36      424.97     36.15 o 
   7   6   1        0.23        6.96      9.26 o 
   8   6   1       12.81       -0.77      9.20 o 
   9   6   1        9.43        9.90     11.23 o 
  -7   7   1       61.10       57.28     14.79 o 
  -6   7   1        3.63       11.75     10.49 o 
  -5   7   1      196.73      211.92     20.31 o 
  -4   7   1        5.06        5.33      8.33 o 
  -3   7   1     1021.51     1012.61     35.71 o 
  -2   7   1       15.94       16.96     10.34 o 
  -1   7   1      625.57      639.42     32.10 o 
   1   7   1      112.99      131.93     19.37 o 
   2   7   1      419.27      409.92     23.37 o 
   3   7   1       19.89       18.63      9.64 o 
   4   7   1        0.12        5.90      8.40 o 
   5   7   1      482.49      529.62     29.42 o 
   6   7   1        4.98        5.95     10.32 o 
   7   7   1        8.07       10.86     11.12 o 
  -4   8   1       70.36       44.22     24.67 o 
  -3   8   1       10.70       -0.83     12.39 o 
  -2   8   1      231.43      242.94     37.31 o 
   0   8   1       41.13       33.17     18.24 o 
   2   8   1      319.69      376.43     46.02 o 
   3   8   1       50.74       71.53     27.15 o 
   4   8   1       23.32        7.17     10.21 o 
 -12   0   2       70.04       65.26     16.56 o 
 -10   0   2       51.70       92.34     20.11 o 
  -8   0   2     2354.03     2468.77     82.91 o 
  -6   0   2     1973.84     1879.87     36.66 o 
  -4   0   2      689.95      561.93     18.57 o 
  -2   0   2      357.93      334.58      8.90 o 
   2   0   2    42942.15    40970.45    494.40 o 
   4   0   2      871.84      562.67     14.66 o 
   6   0   2     1148.53     1243.09     27.89 o 
   8   0   2      423.85      421.36     17.95 o 
  10   0   2      724.96      852.36     50.58 o 
  12   0   2      335.88      350.70     30.26 o 
 -12   1   2       31.38       35.25      9.80 o 
 -11   1   2       91.40       91.07     11.93 o 
 -10   1   2       42.87       23.94      7.42 o 
  -9   1   2      541.67      537.56     17.21 o 
  -8   1   2        1.54        6.88      4.53 o 
  -7   1   2       30.87       39.39      5.78 o 
  -6   1   2      121.74      130.17      6.64 o 
  -5   1   2      936.72      707.83     14.07 o 
  -4   1   2        1.43       13.36      3.65 o 
  -3   1   2       78.77      174.34      8.74 o 
  -2   1   2      740.41      780.76     12.26 o 
  -1   1   2     5316.36     6246.42     61.81 o 
   0   1   2      627.46      756.84     17.40 o 
   1   1   2      223.14      210.57      5.91 o 
   2   1   2     9667.28    10261.83     91.65 o 
   3   1   2     3910.82     3865.39     42.24 o 
   4   1   2     4770.24     5548.53     54.99 o 
   5   1   2       67.99       69.52      4.69 o 
   6   1   2      423.33      347.66      9.85 o 
   7   1   2     1784.14     1782.12     26.68 o 
   8   1   2      108.24      136.47      9.24 o 
   9   1   2       19.61        8.34      5.01 o 
  10   1   2       27.26       22.14      7.44 o 
  11   1   2      577.09      466.05     34.77 o 
  12   1   2        1.69        6.29      9.86 o 
 -12   2   2        2.55       -0.09      9.57 o 
 -11   2   2        4.18        9.25      8.09 o 
 -10   2   2       61.65       72.52      9.14 o 
  -9   2   2       35.20       37.44      7.05 o 
  -8   2   2      614.93      593.31     17.60 o 
  -7   2   2     1410.62     1425.57     27.07 o 
  -6   2   2     1080.00     1073.11     21.59 o 
  -5   2   2      452.61      527.43     13.68 o 
  -4   2   2      481.52      430.08     19.26 o 
  -3   2   2       47.61        9.00      2.54 o 
  -2   2   2      181.03      156.57      6.34 o 
  -1   2   2     3424.59     2930.39     30.91 o 
   0   2   2      930.25      775.22     16.32 o 
   1   2   2     1432.33     2043.42     24.72 o 
   2   2   2        9.53       10.12      2.22 o 
   3   2   2      250.23      518.38      9.71 o 
   4   2   2      100.48      103.67      6.03 o 
   5   2   2       25.12       72.95      5.01 o 
   6   2   2      819.00      841.85     18.39 o 
   7   2   2       14.87       35.70      5.78 o 
   8   2   2     1133.01     1119.73     24.57 o 
   9   2   2       55.47       94.31      9.34 o 
  10   2   2       87.39       98.80     11.82 o 
  11   2   2        0.47       10.55      9.84 o 
  12   2   2      112.80      115.42     21.96 o 
 -11   3   2       72.36       76.57     12.58 o 
 -10   3   2       90.90       67.79      9.48 o 
  -9   3   2       53.23       42.36      9.06 o 
  -8   3   2      279.49      265.45     13.59 o 
  -7   3   2      369.32      330.11     13.66 o 
  -6   3   2      638.83      620.71     18.23 o 
  -5   3   2     1457.18     1570.92     29.34 o 
  -4   3   2        2.49        0.72      2.79 o 
  -3   3   2      104.38      134.92      6.36 o 
  -2   3   2      402.38      407.63     11.16 o 
  -1   3   2       43.51        6.32      2.51 o 
   0   3   2     4193.05     4325.80     49.83 o 
   1   3   2       47.13       86.72      4.77 o 
   2   3   2     1863.85     1835.67     23.43 o 
   3   3   2     3146.32     3193.56     36.21 o 
   4   3   2        3.97        1.82      2.40 o 
   5   3   2       13.93        8.34      3.50 o 
   6   3   2      186.90      179.44      9.72 o 
   7   3   2     2017.95     2068.41     41.07 o 
   8   3   2       12.76       12.16      7.24 o 
   9   3   2        3.82        3.48      6.59 o 
  10   3   2        4.96        0.07      8.74 o 
  11   3   2       82.00       73.43     16.70 o 
 -11   4   2      273.81      255.31     34.57 o 
 -10   4   2        1.02        6.30      7.95 o 
  -9   4   2      130.51      137.98     14.46 o 
  -8   4   2        1.08       -5.27      9.39 o 
  -7   4   2     1630.47     1640.70     39.16 o 
  -6   4   2     1017.14     1081.02     25.91 o 
  -5   4   2      401.95      379.64     19.15 o 
  -4   4   2     2795.70     2944.53     46.83 o 
  -3   4   2      785.42      939.46     19.57 o 
  -2   4   2     1157.37     1041.07     22.63 o 
  -1   4   2      531.45      556.56     14.18 o 
   0   4   2       11.17       30.91      4.49 o 
   1   4   2     1439.15     1487.37     22.40 o 
   2   4   2      759.78      756.90     19.96 o 
   3   4   2      340.42      362.86     10.10 o 
   4   4   2     1135.49     1123.09     21.47 o 
   5   4   2     1152.33     1234.67     34.89 o 
   6   4   2      655.43      685.52     22.01 o 
   7   4   2       48.38       40.73     10.20 o 
   8   4   2      431.35      417.83     24.79 o 
   9   4   2      158.23      143.81     17.39 o 
  10   4   2      124.90      133.40     18.10 o 
  11   4   2        2.03        9.46     11.06 o 
 -10   5   2      147.22      133.07     18.63 o 
  -9   5   2      102.93      138.39     18.11 o 
  -8   5   2       40.88       34.85     10.35 o 
  -7   5   2       10.80       13.02      7.27 o 
  -6   5   2      204.79      210.28     20.58 o 
  -5   5   2      304.00      320.18     23.10 o 
  -4   5   2       76.32       86.71      8.06 o 
  -3   5   2      415.27      407.66     13.93 o 
  -2   5   2      464.32      534.77     18.24 o 
  -1   5   2     1588.00     1503.97     24.76 o 
   0   5   2       24.33       32.13      5.09 o 
   1   5   2       99.56      104.23      7.13 o 
   2   5   2      502.30      421.94     11.93 o 
   3   5   2      605.92      581.90     18.77 o 
   4   5   2      137.94      154.72     11.57 o 
   5   5   2      566.58      518.03     33.36 o 
   6   5   2      697.26      746.18     29.94 o 
   7   5   2        3.72       10.53      8.45 o 
   8   5   2        2.19        0.31      7.41 o 
   9   5   2        0.00        4.99      8.87 o 
  10   5   2      199.80      168.89     23.80 o 
  -9   6   2        5.34        0.10      9.72 o 
  -8   6   2       30.63       20.31     10.99 o 
  -7   6   2        7.07        5.58      8.90 o 
  -6   6   2       77.53       82.24     11.74 o 
  -5   6   2      442.12      449.83     26.18 o 
  -4   6   2       11.04       11.56      6.67 o 
  -3   6   2     1679.75     1612.06     31.37 o 
  -2   6   2      214.08      237.25     12.38 o 
  -1   6   2      180.41      192.08     11.35 o 
   0   6   2     1172.09     1198.00     26.36 o 
   1   6   2       37.03       43.54      7.73 o 
   2   6   2      152.76      160.40     16.63 o 
   3   6   2       60.38       70.43     11.30 o 
   4   6   2      183.83      187.06     16.97 o 
   5   6   2      630.88      612.70     27.72 o 
   6   6   2       10.45        3.59      8.04 o 
   7   6   2      123.09      137.09     29.28 o 
   8   6   2      104.30       77.77     17.14 o 
  -7   7   2        6.41       -1.05     10.23 o 
  -6   7   2      247.29      248.35     21.92 o 
  -5   7   2       46.58       33.23     11.61 o 
  -4   7   2      406.46      442.62     31.10 o 
  -3   7   2       45.00       30.72     10.23 o 
  -2   7   2      655.65      666.47     33.36 o 
  -1   7   2       56.49       65.82     15.66 o 
   0   7   2        2.03       16.61      9.95 o 
   1   7   2      139.75      102.35     14.94 o 
   2   7   2      165.04      169.26     16.51 o 
   3   7   2       13.87       23.49     10.59 o 
   4   7   2      141.27      167.63     18.10 o 
   5   7   2       91.93      103.38     15.72 o 
   6   7   2       92.34       67.39     14.09 o 
   7   7   2        1.24       13.82     10.94 o 
  -4   8   2       16.71       36.74     14.99 o 
  -3   8   2      511.02      405.86     47.26 o 
  -2   8   2        1.75       -3.32     16.17 o 
  -1   8   2       13.86        5.80     13.68 o 
   0   8   2       27.14       24.05     16.58 o 
   2   8   2       68.32       56.38     22.39 o 
   3   8   2       33.23       19.72     10.99 o 
   4   8   2       67.45       83.61     16.16 o 
 -11   0   3       45.89       85.44     25.91 o 
  -9   0   3     1090.49      970.59     44.57 o 
  -7   0   3        0.41       -0.44      4.36 o 
  -5   0   3     3947.71     4016.36    111.52 o 
  -3   0   3       23.21       73.63      5.48 o 
  -1   0   3     2159.53     1827.10     26.10 o 
   1   0   3     5725.45     6870.26    161.27 o 
   3   0   3      747.51      625.87     17.42 o 
   5   0   3       65.83       59.53      6.21 o 
   7   0   3      110.19      124.54     12.06 o 
   9   0   3      753.37      719.34     31.56 o 
  11   0   3      232.94      230.01     23.43 o 
 -12   1   3       36.39       18.62      9.21 o 
 -11   1   3       19.70       22.45      8.13 o 
 -10   1   3      128.62      132.53     12.47 o 
  -9   1   3       11.38       20.26      5.98 o 
  -8   1   3      527.11      464.17     22.07 o 
  -7   1   3        2.31       -1.74      3.37 o 
  -6   1   3     1126.50     1147.19     20.38 o 
  -5   1   3      175.99      220.78      8.15 o 
  -4   1   3     3331.02     3342.04     93.39 o 
  -3   1   3     4977.79     5359.35     57.42 o 
  -2   1   3       43.22       63.50      4.24 o 
  -1   1   3     1722.83     2055.66     25.49 o 
   0   1   3     6819.82     7344.06     95.22 o 
   1   1   3     4819.17     5411.37     63.20 o 
   2   1   3     1269.06     1059.92     13.23 o 
   3   1   3     6759.04     6798.20     64.07 o 
   4   1   3     2764.92     2496.76     28.80 o 
   5   1   3      473.81      635.14     12.44 o 
   6   1   3      498.55      473.69     14.65 o 
   7   1   3       28.62       61.59      5.80 o 
   8   1   3      127.57      119.54     11.25 o 
   9   1   3       50.09       44.90      7.08 o 
  10   1   3      459.39      443.76     19.70 o 
  11   1   3       34.35       39.21     10.76 o 
  12   1   3       29.18       25.72     11.81 o 
 -12   2   3        0.53        7.81      8.12 o 
 -11   2   3       38.67       43.00      9.85 o 
 -10   2   3      213.55      205.99     13.33 o 
  -9   2   3      362.84      398.25     16.55 o 
  -8   2   3       80.04       90.18      8.48 o 
  -7   2   3      263.06      341.92     13.34 o 
  -6   2   3     1412.51     1216.98     25.64 o 
  -5   2   3     1247.67     1231.03     24.16 o 
  -4   2   3      402.00      285.26     12.01 o 
  -3   2   3      179.84      205.33      7.33 o 
  -2   2   3     1348.85     2036.37     26.63 o 
  -1   2   3     3849.90     3692.31     40.35 o 
   0   2   3    12444.37    11847.24    106.76 o 
   1   2   3      179.28      198.76      6.07 o 
   2   2   3       85.75       24.97      2.41 o 
   3   2   3     1313.18     1177.17     18.45 o 
   4   2   3       16.66       10.16      3.37 o 
   5   2   3      328.33      339.81      9.25 o 
   6   2   3      342.54      492.40     18.79 o 
   7   2   3     2233.42     2184.85     37.10 o 
   8   2   3      336.68      282.20     13.01 o 
   9   2   3        4.45        0.19      5.41 o 
  10   2   3        6.79        9.67      7.49 o 
  11   2   3      261.47      249.53     26.96 o 
  12   2   3       25.85       51.59     16.93 o 
 -11   3   3       30.18       30.50     10.14 o 
 -10   3   3        2.56        0.19      6.22 o 
  -9   3   3      786.52      703.42     21.39 o 
  -8   3   3      404.36      425.42     16.35 o 
  -7   3   3     2099.79     1947.34     38.31 o 
  -6   3   3        5.08        9.71      4.14 o 
  -5   3   3     1110.26     1169.59     24.64 o 
  -4   3   3     1196.31     1059.99     21.94 o 
  -3   3   3      669.83      639.60     15.42 o 
  -2   3   3      902.33      862.00     15.01 o 
  -1   3   3     1089.91     1179.92     24.41 o 
   0   3   3      341.97      350.26      8.61 o 
   1   3   3     2996.92     3161.05     35.25 o 
   2   3   3      140.37      105.91      6.52 o 
   3   3   3      164.66      184.98      6.54 o 
   4   3   3      516.18      532.42     11.45 o 
   5   3   3       50.15       53.63      5.64 o 
   6   3   3      964.32      952.53     28.42 o 
   7   3   3      271.62      313.43     16.34 o 
   8   3   3      677.47      638.43     22.35 o 
   9   3   3       47.88       67.10     12.88 o 
  10   3   3      279.68      239.74     24.01 o 
  11   3   3        1.63       -6.11      9.22 o 
 -11   4   3       33.19       22.08     10.22 o 
 -10   4   3      116.50      136.75     15.50 o 
  -9   4   3      350.33      402.83     22.68 o 
  -8   4   3       64.93       67.99      8.86 o 
  -7   4   3        5.12       13.55      5.60 o 
  -6   4   3      350.58      370.19     28.15 o 
  -5   4   3      926.56      810.03     36.15 o 
  -4   4   3      105.65       89.59      7.38 o 
  -3   4   3      216.35      209.93      9.70 o 
  -2   4   3      389.72      320.64      9.89 o 
  -1   4   3      389.87      400.37     10.65 o 
   0   4   3     1227.15     1318.69     20.90 o 
   1   4   3        3.94        2.84      2.72 o 
   2   4   3      291.20      354.63      9.62 o 
   3   4   3     1808.53     1871.88     26.01 o 
   4   4   3     2232.12     2004.18     37.26 o 
   5   4   3      396.63      393.83     16.39 o 
   6   4   3       95.68      103.31     12.89 o 
   7   4   3       74.27       72.12     12.23 o 
   8   4   3       73.81       69.32     12.85 o 
   9   4   3        2.14        0.34      7.91 o 
  10   4   3       77.38       78.87     15.56 o 
 -10   5   3       65.42       64.62     17.89 o 
  -9   5   3       54.55       38.61     10.37 o 
  -8   5   3       49.91       72.15     11.38 o 
  -7   5   3       76.65      118.74     12.67 o 
  -6   5   3      251.19      250.74     14.21 o 
  -5   5   3      180.66      159.61     10.59 o 
  -4   5   3        0.43        5.62      4.44 o 
  -3   5   3     1221.05     1131.85     25.68 o 
  -2   5   3      665.41      722.17     34.20 o 
  -1   5   3      302.76      232.78      9.84 o 
   0   5   3      528.85      505.18     13.45 o 
   1   5   3      508.32      648.75     17.17 o 
   2   5   3      977.95      975.23     21.49 o 
   3   5   3      100.34       96.52      9.38 o 
   4   5   3      242.87      223.63     16.83 o 
   5   5   3      835.28      771.98     32.94 o 
   6   5   3      325.21      349.60     22.41 o 
   7   5   3       89.21       80.23     13.69 o 
   8   5   3       97.80       93.87     15.27 o 
   9   5   3      255.73      272.52     23.64 o 
  10   5   3       36.64       43.23     18.34 o 
  -9   6   3        3.68       14.84      9.98 o 
  -8   6   3       26.12       39.09     12.22 o 
  -7   6   3       21.49       21.02      8.94 o 
  -6   6   3       69.86       72.65     12.32 o 
  -5   6   3      122.91      127.78     18.70 o 
  -4   6   3      454.92      421.33     19.46 o 
  -3   6   3        0.47        3.57      4.89 o 
  -2   6   3      509.05      490.89     16.46 o 
  -1   6   3      764.83      723.62     22.81 o 
   0   6   3       46.02       57.11      7.43 o 
   1   6   3      336.25      338.88     22.53 o 
   2   6   3      943.06      941.29     31.07 o 
   3   6   3      288.43      329.06     20.61 o 
   4   6   3      636.40      629.74     44.46 o 
   5   6   3       31.78       25.70      9.55 o 
   6   6   3      270.48      258.09     21.36 o 
   7   6   3       98.10       87.13     15.39 o 
   8   6   3      158.74      192.86     29.43 o 
  -7   7   3      151.87      179.53     21.01 o 
  -6   7   3        4.02        9.88     10.43 o 
  -5   7   3        8.92        1.72     11.71 o 
  -4   7   3      101.38      133.28     15.13 o 
  -3   7   3      980.05      998.46     41.71 o 
  -2   7   3       69.56       84.23     13.43 o 
  -1   7   3      149.99      143.22     19.32 o 
   0   7   3        4.40        9.78     10.36 o 
   1   7   3      605.59      611.51     53.69 o 
   2   7   3       21.73       18.79     10.00 o 
   3   7   3       31.34       35.87     10.45 o 
   4   7   3      254.90      246.11     20.52 o 
   5   7   3       93.49      102.82     15.58 o 
   6   7   3        3.18       10.65      9.65 o 
   7   7   3       45.23       31.88     12.28 o 
  -4   8   3      445.49      536.04     55.97 o 
  -2   8   3      108.93      131.83     27.36 o 
  -1   8   3       32.68       40.21     17.83 o 
   0   8   3       91.44      105.72     25.70 o 
   2   8   3      138.72      120.78     24.05 o 
   3   8   3       17.72        6.09     10.44 o 
   4   8   3       11.23       24.66     11.97 o 
 -12   0   4        0.65        2.82     11.63 o 
 -10   0   4      119.21      167.64     18.91 o 
  -8   0   4      938.65     1058.86     59.49 o 
  -6   0   4     4156.40     4009.04     79.50 o 
  -4   0   4      625.21      535.45     15.25 o 
  -2   0   4    10134.09    10774.38    343.20 o 
   0   0   4      655.10      939.34     15.65 o 
   2   0   4    20539.88    18944.64    284.33 o 
   4   0   4      114.02       99.58      6.67 o 
   6   0   4      434.97      323.86     27.18 o 
   8   0   4      210.41      223.83     14.35 o 
  10   0   4        4.59       17.60     10.67 o 
  12   0   4        6.05       17.41     18.24 o 
 -12   1   4       17.81       19.66      8.82 o 
 -11   1   4        5.23        7.35      7.30 o 
 -10   1   4      207.30      213.01     15.08 o 
  -9   1   4     1029.64      987.62     26.94 o 
  -8   1   4       38.88       65.75      7.47 o 
  -7   1   4      986.59      943.52     20.74 o 
  -6   1   4      419.81      541.38     14.65 o 
  -5   1   4     2085.31     2138.05     31.21 o 
  -4   1   4      151.66      128.52      5.35 o 
  -3   1   4      259.80      404.89     14.07 o 
  -2   1   4     2680.13     2486.59     29.29 o 
  -1   1   4     2649.21     2411.55     27.15 o 
   0   1   4     2541.56     3147.47     39.36 o 
   1   1   4     3742.18     3190.47     40.51 o 
   2   1   4      459.09      326.29      6.25 o 
   3   1   4     1306.78     1464.49     18.69 o 
   4   1   4       99.08       52.70      5.85 o 
   5   1   4       12.05       27.06      3.46 o 
   6   1   4      381.72      338.19      9.84 o 
   7   1   4      191.38      166.63     10.29 o 
   8   1   4      185.32      185.15     13.71 o 
   9   1   4      231.50      235.16     12.65 o 
  10   1   4       71.58       88.96     11.08 o 
  11   1   4      316.86      291.83     39.57 o 
  12   1   4      200.42      205.25     25.59 o 
 -12   2   4      293.40      252.91     21.35 o 
 -11   2   4       66.91       47.28     13.88 o 
 -10   2   4        6.85        5.02      5.63 o 
  -9   2   4        7.18        1.88      4.97 o 
  -8   2   4      590.31      580.73     18.62 o 
  -7   2   4      155.91      194.73     17.21 o 
  -6   2   4      674.35      641.29     18.96 o 
  -5   2   4      992.72      817.40     17.58 o 
  -4   2   4     5517.59     5630.08     69.44 o 
  -3   2   4       37.29      156.61      7.60 o 
  -2   2   4     1661.84     1617.08     21.02 o 
  -1   2   4      473.22      719.16     21.80 o 
   0   2   4     1717.44     1809.05     21.15 o 
   1   2   4     1025.98     1439.18     20.20 o 
   2   2   4     9154.15     9038.68     83.44 o 
   3   2   4      353.47      449.68     15.02 o 
   4   2   4     2476.11     2632.11     30.99 o 
   5   2   4      483.25      441.71     10.58 o 
   6   2   4     1115.27     1224.75     21.49 o 
   7   2   4       86.12      121.54      8.55 o 
   8   2   4       76.29       83.83     15.26 o 
   9   2   4       22.55       36.68      8.56 o 
  10   2   4      252.26      244.95     30.60 o 
  11   2   4        3.83        2.04      9.10 o 
 -11   3   4       42.92       25.50      8.34 o 
 -10   3   4        0.11       -2.35      5.88 o 
  -9   3   4      232.74      183.84     12.54 o 
  -8   3   4      681.59      684.83     20.12 o 
  -7   3   4      301.48      303.17     22.56 o 
  -6   3   4       82.69       81.98      7.69 o 
  -5   3   4     1201.87     1232.33     23.70 o 
  -4   3   4        0.69       -0.07      2.84 o 
  -3   3   4      710.94      639.12     14.48 o 
  -2   3   4      207.49      169.06     10.21 o 
  -1   3   4     1626.92     1655.97     22.09 o 
   0   3   4     1152.62     1240.01     18.04 o 
   1   3   4      388.94      369.32      8.57 o 
   2   3   4       89.92      103.68      4.84 o 
   3   3   4      998.50      881.91     14.53 o 
   4   3   4      605.68      596.00     12.27 o 
   5   3   4      150.27      173.19     10.70 o 
   6   3   4      163.02      150.00     11.05 o 
   7   3   4     1464.69     1512.15     35.42 o 
   8   3   4       20.26       26.02      9.01 o 
   9   3   4      119.77      101.60     14.03 o 
  10   3   4        3.96       13.85      9.60 o 
  11   3   4       44.86       46.84     12.96 o 
 -11   4   4       54.67       53.60     14.84 o 
 -10   4   4      678.41      654.82     26.73 o 
  -9   4   4        0.17        6.55      6.24 o 
  -8   4   4       93.76       76.01      9.37 o 
  -7   4   4        9.91       12.42      5.84 o 
  -6   4   4        0.75        1.60      4.80 o 
  -5   4   4      478.45      511.21     15.71 o 
  -4   4   4       49.91       58.74      6.42 o 
  -3   4   4       10.07       19.54      4.50 o 
  -2   4   4     3311.81     3158.73     40.40 o 
  -1   4   4     1724.80     1790.72     27.25 o 
   0   4   4      276.88      317.20      9.46 o 
   1   4   4      590.55      524.07     11.93 o 
   2   4   4       12.32        1.74      2.70 o 
   3   4   4     1180.82     1201.61     22.87 o 
   4   4   4      273.82      299.46     18.25 o 
   5   4   4      509.39      558.59     23.12 o 
   6   4   4      460.59      549.15     24.00 o 
   7   4   4        0.25       -4.43      6.08 o 
   8   4   4      114.13      120.50     15.93 o 
   9   4   4      103.41      107.69     15.77 o 
  10   4   4      203.58      177.70     19.91 o 
 -10   5   4       94.38      123.23     16.18 o 
  -9   5   4      135.15      140.26     15.74 o 
  -8   5   4        2.92       -1.14      6.90 o 
  -7   5   4        6.12        5.83      6.19 o 
  -6   5   4       85.26       97.83      9.63 o 
  -5   5   4      179.55      172.01     20.73 o 
  -4   5   4      723.41      794.04     20.18 o 
  -3   5   4      228.98      194.22     18.97 o 
  -2   5   4      135.64      222.46     11.00 o 
  -1   5   4      480.34      469.75     12.98 o 
   0   5   4      780.45      674.48     15.58 o 
   1   5   4       70.68       78.19      7.23 o 
   2   5   4      103.96       76.01      7.44 o 
   3   5   4      656.79      672.08     25.28 o 
   4   5   4     1496.11     1575.98     41.99 o 
   5   5   4      593.08      543.76     48.80 o 
   6   5   4      103.07      134.17     15.51 o 
   7   5   4        0.94       -5.03      7.16 o 
   8   5   4      480.85      464.19     28.10 o 
   9   5   4        0.61       17.48     11.25 o 
  10   5   4        7.87       17.71     11.44 o 
  -9   6   4        0.27        1.80     10.04 o 
  -8   6   4        8.22        2.34      8.70 o 
  -7   6   4       15.26       15.92      8.28 o 
  -6   6   4      305.13      313.86     21.24 o 
  -5   6   4       11.79        9.32      7.11 o 
  -4   6   4       62.39       35.58      7.39 o 
  -3   6   4      674.37      713.38     20.24 o 
  -2   6   4       28.15       23.69      6.66 o 
  -1   6   4      133.23      115.86     11.55 o 
   0   6   4      280.46      263.98     32.86 o 
   1   6   4      748.31      755.70     23.74 o 
   2   6   4        2.81        1.14      6.34 o 
   3   6   4       14.12       14.56      7.96 o 
   4   6   4       86.49       93.07     13.35 o 
   5   6   4      398.11      371.57     23.74 o 
   6   6   4       67.51       65.70     13.13 o 
   7   6   4       59.53       41.39     14.74 o 
   8   6   4        0.03        4.36      9.75 o 
  -7   7   4        7.16       14.14     11.30 o 
  -6   7   4       42.47       25.08     11.24 o 
  -5   7   4       94.49      107.83     15.37 o 
  -4   7   4      594.80      484.48     40.20 o 
  -3   7   4        0.80        7.08      9.08 o 
  -2   7   4       13.55       11.16      7.96 o 
  -1   7   4      241.57      239.79     23.19 o 
   0   7   4      578.76      674.19     33.13 o 
   1   7   4      208.37      251.38     23.83 o 
   2   7   4       54.15       76.91     12.93 o 
   3   7   4      139.32      132.17     16.16 o 
   4   7   4      110.27       80.73     16.00 o 
   5   7   4       12.58       16.60     10.37 o 
   6   7   4        4.44        9.60     10.56 o 
   7   7   4       29.20       41.38     13.64 o 
  -3   8   4      262.08      334.56     40.21 o 
  -2   8   4        1.45        0.72     11.66 o 
  -1   8   4        5.12        5.80     14.10 o 
   0   8   4       22.40       45.19     19.07 o 
   1   8   4      142.43      131.00     28.61 o 
   2   8   4        0.87        6.88     12.04 o 
   3   8   4       43.22       47.64     17.29 o 
   4   8   4        4.08       14.31     11.33 o 
 -11   0   5       13.76        6.10     10.55 o 
  -9   0   5      473.19      462.27     65.50 o 
  -7   0   5     2377.48     2344.98     45.63 o 
  -5   0   5     1290.58     1333.43     45.10 o 
  -3   0   5       42.72       23.49      4.12 o 
  -1   0   5    23750.93    23666.88    288.80 o 
   1   0   5     1523.71     1557.96     24.34 o 
   3   0   5     1514.50     1271.09     23.67 o 
   5   0   5        2.10        3.85      3.49 o 
   7   0   5      222.11      294.82     15.08 o 
   9   0   5       11.77        1.63      7.76 o 
  11   0   5      200.22      184.48     29.43 o 
 -12   1   5        7.61       19.09      8.87 o 
 -11   1   5        2.00        3.27      7.39 o 
 -10   1   5      420.83      411.01     19.73 o 
  -9   1   5       90.85       80.94     19.12 o 
  -8   1   5        5.49       -0.98      4.17 o 
  -7   1   5      251.95      245.83     11.62 o 
  -6   1   5     4539.76     4607.58     57.27 o 
  -5   1   5     1690.05     1710.81     23.87 o 
  -4   1   5     2708.04     2629.04     30.76 o 
  -3   1   5     2286.52     2827.89     31.03 o 
  -2   1   5     1085.25     1272.17     16.06 o 
  -1   1   5      159.64       55.58      3.47 o 
   0   1   5     1545.04     1201.30     38.45 o 
   1   1   5       44.60        3.13      2.10 o 
   2   1   5     3880.17     3530.43     35.22 o 
   3   1   5      730.20      605.83     12.60 o 
   4   1   5        0.58        7.28      4.33 o 
   5   1   5      270.00      382.74      9.75 o 
   6   1   5     2880.49     2995.09     42.33 o 
   7   1   5      333.63      355.59     15.60 o 
   8   1   5       32.71       13.56      5.31 o 
   9   1   5      107.66      113.24     12.51 o 
  10   1   5      159.48      154.45     19.03 o 
  11   1   5      150.27      135.74     21.01 o 
  12   1   5        0.48        9.85     14.49 o 
 -12   2   5       22.82       17.15     10.43 o 
 -11   2   5       15.56       17.93      8.25 o 
 -10   2   5       34.48       24.21      7.73 o 
  -9   2   5      315.67      382.58     16.42 o 
  -8   2   5      130.37      104.27     10.28 o 
  -7   2   5       70.55       90.65      8.28 o 
  -6   2   5       12.28        2.70      3.59 o 
  -5   2   5     2253.78     2344.39     37.23 o 
  -4   2   5     1102.63     1275.62     23.56 o 
  -3   2   5     2410.66     2173.36     29.49 o 
  -2   2   5     2134.86     2489.09     36.28 o 
  -1   2   5     2871.43     2662.56     34.34 o 
   0   2   5     2068.07     2032.27     24.86 o 
   1   2   5     2798.97     2884.05     36.49 o 
   2   2   5     3852.54     4248.08     48.64 o 
   3   2   5     5796.34     5982.51     58.52 o 
   4   2   5      201.84      219.67      8.47 o 
   5   2   5      509.75      436.43     10.65 o 
   6   2   5       62.71       75.11      5.88 o 
   7   2   5     1140.20     1111.81     26.95 o 
   8   2   5        9.63        5.53      5.80 o 
   9   2   5      540.91      616.05     26.97 o 
  10   2   5       40.54       31.18     13.90 o 
  11   2   5       41.49       49.76     12.60 o 
 -11   3   5      100.40      113.10     11.91 o 
 -10   3   5      502.90      504.69     22.39 o 
  -9   3   5        0.15        9.44      5.97 o 
  -8   3   5      263.21      291.48     15.92 o 
  -7   3   5        7.34        9.15      6.96 o 
  -6   3   5       81.29       83.66      9.65 o 
  -5   3   5      167.78      153.49      9.46 o 
  -4   3   5       21.42       43.47      5.48 o 
  -3   3   5      212.15      209.43      7.83 o 
  -2   3   5     4547.24     4498.17     47.57 o 
  -1   3   5      198.71      283.07      7.91 o 
   0   3   5      202.17      176.96      7.70 o 
   1   3   5     1441.58     1894.57     25.28 o 
   2   3   5     2928.96     3103.37     34.48 o 
   3   3   5       40.89       62.07      4.10 o 
   4   3   5        7.86       13.33      3.83 o 
   5   3   5      808.67      794.81     21.06 o 
   6   3   5      661.21      610.25     23.59 o 
   7   3   5      529.08      525.37     25.87 o 
   8   3   5      137.40      113.25     14.02 o 
   9   3   5       48.45       53.31     12.17 o 
  10   3   5      249.21      298.52     28.14 o 
  11   3   5       29.87       38.25     12.50 o 
 -11   4   5       66.31       69.81     13.03 o 
 -10   4   5      100.53       98.10     17.56 o 
  -9   4   5      280.56      294.84     16.32 o 
  -8   4   5      142.39      146.53     12.66 o 
  -7   4   5       67.36       48.96      7.46 o 
  -6   4   5        1.11       -1.33      4.53 o 
  -5   4   5      191.81      202.74     20.48 o 
  -4   4   5      200.32      179.91     10.51 o 
  -3   4   5      966.17     1019.42     20.96 o 
  -2   4   5       76.63      103.99      6.06 o 
  -1   4   5      207.36      176.16     10.04 o 
   0   4   5     1611.98     1653.84     24.18 o 
   1   4   5        3.31       -1.30      2.38 o 
   2   4   5      138.87      141.29      8.01 o 
   3   4   5      510.52      564.42     14.90 o 
   4   4   5      921.69      794.70     26.69 o 
   5   4   5      675.42      608.88     24.40 o 
   6   4   5       14.71       12.28      7.12 o 
   7   4   5      112.72      112.48     14.44 o 
   8   4   5       23.02       15.85      8.73 o 
   9   4   5        7.09        5.39      8.97 o 
  10   4   5       24.10       28.41     11.71 o 
 -10   5   5       70.45       75.99     13.51 o 
  -9   5   5        2.36        1.14      7.87 o 
  -8   5   5       17.36       18.94      9.05 o 
  -7   5   5      344.65      385.95     22.14 o 
  -6   5   5      383.83      364.81     15.83 o 
  -5   5   5       54.22       63.10      7.76 o 
  -4   5   5      351.98      392.43     14.49 o 
  -3   5   5        3.65       -3.63      3.32 o 
  -2   5   5      482.26      495.66     18.18 o 
  -1   5   5      131.87      173.32      8.64 o 
   0   5   5      317.75      283.18     12.11 o 
   1   5   5     1376.73     1439.09     31.81 o 
   2   5   5      390.96      400.47     16.67 o 
   3   5   5      655.84      613.42     24.22 o 
   4   5   5        1.52        3.72      6.30 o 
   5   5   5      365.64      349.05     21.62 o 
   6   5   5        0.62        3.94      7.07 o 
   7   5   5      234.39      241.11     20.41 o 
   8   5   5        7.08        4.15      9.08 o 
   9   5   5      208.17      217.34     22.16 o 
  -9   6   5       26.97       24.35     10.77 o 
  -8   6   5       37.07       28.56     10.00 o 
  -7   6   5       36.67       46.79     11.38 o 
  -6   6   5       62.75       71.26     11.43 o 
  -5   6   5      173.70      170.79     18.91 o 
  -4   6   5      692.24      676.81     20.33 o 
  -3   6   5       14.94       16.02      5.73 o 
  -2   6   5      216.40      213.61     13.53 o 
  -1   6   5       92.36      104.36     14.53 o 
   0   6   5      441.26      445.31     49.92 o 
   1   6   5       24.58       25.48      7.18 o 
   2   6   5       96.41      109.47     19.16 o 
   3   6   5       63.14       64.94     11.40 o 
   4   6   5      522.84      555.33     26.97 o 
   5   6   5      144.49      152.22     22.10 o 
   6   6   5       27.35       21.37     10.46 o 
   7   6   5        3.45        0.37      8.40 o 
   8   6   5      425.26      405.28     28.29 o 
  -7   7   5       35.51       30.62     12.77 o 
  -6   7   5       17.83        4.05      9.72 o 
  -5   7   5       58.59       63.74     13.94 o 
  -4   7   5      159.81      165.05     28.19 o 
  -3   7   5      574.37      586.05     30.94 o 
  -2   7   5      310.98      299.29     26.77 o 
  -1   7   5      220.26      218.02     39.59 o 
   0   7   5       11.37       27.15     13.06 o 
   1   7   5      276.58      273.13     24.78 o 
   2   7   5       16.71       19.56      9.50 o 
   3   7   5      225.78      205.89     18.79 o 
   4   7   5        9.88        6.70      9.13 o 
   5   7   5        8.52        0.77     12.62 o 
   6   7   5       34.85       27.25     11.95 o 
  -4   8   5      101.91       71.72     24.05 o 
  -3   8   5        3.97       -2.60     12.10 o 
  -2   8   5        7.06       16.56     13.63 o 
  -1   8   5        3.11       12.44     15.34 o 
   0   8   5       93.47      117.24     18.89 o 
   1   8   5       42.25       54.31     21.97 o 
   2   8   5        2.07        1.94     12.30 o 
   3   8   5       42.28       38.01     12.61 o 
   4   8   5       81.26       48.44     14.06 o 
 -12   0   6        1.37        2.27     11.28 o 
 -10   0   6       17.40       14.24      9.82 o 
  -8   0   6      884.43      966.71     36.05 o 
  -6   0   6     9075.88     9419.96    132.06 o 
  -4   0   6      202.25      252.90     15.25 o 
  -2   0   6      353.78      267.42     10.56 o 
   0   0   6      262.08      142.28      5.54 o 
   2   0   6       98.99      143.56      8.72 o 
   4   0   6     1446.65     1161.02     29.75 o 
   6   0   6     1113.44      966.85     24.94 o 
   8   0   6      259.79      285.77     17.42 o 
  10   0   6      104.36       83.26     15.24 o 
 -12   1   6        0.79       -0.64      7.60 o 
 -11   1   6       42.31       55.91     10.20 o 
 -10   1   6       25.19       37.59      8.32 o 
  -9   1   6      420.34      455.25     33.63 o 
  -8   1   6       31.54       59.82      8.89 o 
  -7   1   6     1708.42     1776.35     35.22 o 
  -6   1   6       62.46       38.49      5.57 o 
  -5   1   6      351.60      425.28     10.61 o 
  -4   1   6      111.19       69.06      4.57 o 
  -3   1   6      851.70      656.14     11.51 o 
  -2   1   6     2654.41     2554.64     27.84 o 
  -1   1   6      718.15      598.41      9.91 o 
   0   1   6        6.70        1.60      1.59 o 
   1   1   6     1842.94     2022.63     34.95 o 
   2   1   6     1978.35     1705.54     22.19 o 
   3   1   6     2194.70     2369.65     26.80 o 
   4   1   6      504.75      370.62      8.76 o 
   5   1   6     3695.05     3649.07     41.09 o 
   6   1   6      522.70      583.94     13.41 o 
   7   1   6      202.91      154.49     10.60 o 
   8   1   6       79.97       81.89      8.10 o 
   9   1   6      526.83      624.40     21.63 o 
  10   1   6       10.48        9.22      8.67 o 
  11   1   6      179.31      173.50     25.50 o 
  12   1   6       27.01       30.68     16.42 o 
 -12   2   6       14.98       16.37      9.33 o 
 -11   2   6        0.70        0.64      7.59 o 
 -10   2   6      370.45      289.74     17.33 o 
  -9   2   6       19.54       20.97      6.33 o 
  -8   2   6       64.82       74.62      8.49 o 
  -7   2   6      606.78      703.19     18.92 o 
  -6   2   6     1328.75     1250.59     24.45 o 
  -5   2   6      893.80      850.20     18.38 o 
  -4   2   6      119.87      102.04      6.47 o 
  -3   2   6     4478.33     4718.89     53.43 o 
  -2   2   6    11788.91    12813.66    116.36 o 
  -1   2   6       89.61       80.09      5.84 o 
   0   2   6      201.94      155.96      5.96 o 
   1   2   6      219.91      218.87     18.02 o 
   2   2   6     2105.45     1922.92     26.15 o 
   3   2   6      491.78      563.05     13.23 o 
   4   2   6       18.51       24.16      3.08 o 
   5   2   6       36.47       31.60      4.07 o 
   6   2   6     1497.70     1598.98     27.76 o 
   7   2   6      373.11      358.69     39.79 o 
   8   2   6       15.65       16.29      7.44 o 
   9   2   6        2.18        8.36      7.91 o 
  10   2   6      351.73      285.87     21.03 o 
  11   2   6      101.28      114.09     21.28 o 
 -11   3   6      157.70      140.36     14.76 o 
 -10   3   6       31.87       32.08      7.94 o 
  -9   3   6      161.64      168.11     12.41 o 
  -8   3   6       49.28       69.98      9.00 o 
  -7   3   6        2.34        9.20      6.27 o 
  -6   3   6       35.61       41.92      6.38 o 
  -5   3   6      385.67      298.19     11.90 o 
  -4   3   6      159.62      121.40      7.66 o 
  -3   3   6     1624.21     1772.01     30.87 o 
  -2   3   6     1242.51     1273.46     18.81 o 
  -1   3   6     1728.85     2065.91     26.07 o 
   0   3   6      628.52      761.50     13.23 o 
   1   3   6     5194.50     5121.81     52.04 o 
   2   3   6      211.65      221.46      9.61 o 
   3   3   6      265.66      204.35      8.63 o 
   4   3   6     1254.04     1145.20     21.57 o 
   5   3   6      718.85      788.63     21.20 o 
   6   3   6        7.38        4.37      5.77 o 
   7   3   6      401.98      405.79     31.39 o 
   8   3   6       77.69      100.47     13.69 o 
   9   3   6      304.13      335.08     32.22 o 
  10   3   6       69.99       85.71     15.56 o 
  11   3   6        6.74       11.76     10.62 o 
 -11   4   6      130.18      111.52     16.82 o 
 -10   4   6      347.20      376.20     18.92 o 
  -9   4   6       58.91       62.27      9.31 o 
  -8   4   6       20.04       12.22      6.43 o 
  -7   4   6      286.20      270.13     14.15 o 
  -6   4   6        1.34        0.53      4.30 o 
  -5   4   6      372.30      417.37     14.54 o 
  -4   4   6      350.63      427.60     16.43 o 
  -3   4   6       59.82       92.01      7.74 o 
  -2   4   6      205.86      197.10      9.42 o 
  -1   4   6      270.74      225.73      9.02 o 
   0   4   6      104.49      102.65      6.03 o 
   1   4   6      528.90      469.86     13.12 o 
   2   4   6     2292.29     2065.77     38.24 o 
   3   4   6      416.88      404.02     15.56 o 
   4   4   6        4.02        0.47      4.83 o 
   5   4   6       18.75       13.41      6.61 o 
   6   4   6      201.17      215.39     17.33 o 
   7   4   6      149.21      175.16     17.02 o 
   8   4   6       10.97        7.24      8.60 o 
   9   4   6        8.23        9.38      9.43 o 
  10   4   6      120.95      113.89     16.98 o 
 -10   5   6        4.56       13.38     10.11 o 
  -9   5   6      138.55      122.20     15.02 o 
  -8   5   6       99.57       70.84     10.53 o 
  -7   5   6       27.98       29.07      7.54 o 
  -6   5   6       96.64       93.61     10.16 o 
  -5   5   6      510.01      485.12     20.10 o 
  -4   5   6       35.74       60.58      7.64 o 
  -3   5   6      493.71      476.77     15.44 o 
  -2   5   6      237.60      234.49     11.42 o 
  -1   5   6      298.48      334.45     12.76 o 
   0   5   6     1121.66     1088.17     26.84 o 
   1   5   6       59.16       44.48      7.43 o 
   2   5   6        3.67       10.43      5.23 o 
   3   5   6      115.94      119.53     13.16 o 
   4   5   6      553.81      492.94     22.75 o 
   5   5   6       10.39       18.20      8.08 o 
   6   5   6       16.15       10.07      8.04 o 
   7   5   6        1.30       -1.05      7.08 o 
   8   5   6      332.62      320.16     25.72 o 
   9   5   6       24.46       31.36     12.04 o 
  -8   6   6       17.42        3.38     10.12 o 
  -7   6   6      189.27      157.55     19.45 o 
  -6   6   6      102.43      101.87     12.66 o 
  -5   6   6       27.44       40.17      7.75 o 
  -4   6   6       39.47       37.34      7.21 o 
  -3   6   6      506.22      557.87     22.32 o 
  -2   6   6       36.96       46.20     10.61 o 
  -1   6   6      841.58      712.52    122.30 o 
   0   6   6       60.85       46.77     16.79 o 
   1   6   6      241.64      274.34     16.91 o 
   2   6   6      305.47      314.25     29.22 o 
   3   6   6      554.26      564.98     25.33 o 
   4   6   6        0.04        1.96      7.55 o 
   5   6   6       41.46       23.62      9.53 o 
   6   6   6      222.99      198.87     19.68 o 
   7   6   6      196.29      228.13     21.93 o 
   8   6   6       31.54       41.51     13.76 o 
  -7   7   6       75.15       77.13     18.70 o 
  -6   7   6        5.36       14.39     11.60 o 
  -5   7   6       82.19       94.06     19.40 o 
  -4   7   6      303.13      240.40     76.28 o 
  -3   7   6        2.38       -2.08      7.79 o 
  -2   7   6        5.08        8.82     12.19 o 
  -1   7   6      107.33       82.18     16.54 o 
   0   7   6      232.84      255.49     20.07 o 
   1   7   6       18.03       25.76     11.80 o 
   2   7   6        7.37        7.41      8.11 o 
   3   7   6        0.18        3.61      7.88 o 
   4   7   6       30.09       16.63      9.84 o 
   5   7   6       48.85       22.58     10.62 o 
   6   7   6        1.03       14.30     10.46 o 
  -4   8   6       19.71       26.73     15.51 o 
  -3   8   6       18.27       -1.85     13.06 o 
  -2   8   6        8.45       -4.10     15.75 o 
  -1   8   6       67.29       49.56     14.92 o 
   0   8   6       55.91       52.04     36.69 o 
   1   8   6      115.97      102.93     18.47 o 
   2   8   6        1.26       -3.75     11.09 o 
   3   8   6      189.62      242.15     27.69 o 
 -11   0   7       63.17       92.20     17.47 o 
  -9   0   7      552.50      583.91     29.57 o 
  -7   0   7     5029.89     4965.98    102.83 o 
  -5   0   7      310.77      256.47     15.01 o 
  -3   0   7      857.79     1122.40     38.64 o 
  -1   0   7      987.68     1397.54     24.52 o 
   1   0   7       39.80        0.81      2.00 o 
   3   0   7      168.26       78.43      5.92 o 
   5   0   7     1649.77     1814.50     35.24 o 
   7   0   7       83.86       74.30     10.67 o 
   9   0   7      514.84      513.43     27.41 o 
 -12   1   7        2.77       14.71      8.40 o 
 -11   1   7       66.68       68.92     12.03 o 
 -10   1   7       13.05       10.66      6.97 o 
  -9   1   7       98.16       77.75     21.06 o 
  -8   1   7      211.23      180.60     11.40 o 
  -7   1   7      121.53      159.49      9.96 o 
  -6   1   7      618.44      528.57     14.99 o 
  -5   1   7      381.77      428.58     10.87 o 
  -4   1   7        5.62       10.54      3.62 o 
  -3   1   7     2554.14     3001.03     51.41 o 
  -2   1   7    11942.83    12242.43    133.64 o 
  -1   1   7      869.99      780.38     11.42 o 
   0   1   7        3.17        3.16      1.89 o 
   1   1   7       11.49        2.70      2.30 o 
   2   1   7     1499.65     1486.61     17.96 o 
   3   1   7        1.69        0.46      1.65 o 
   4   1   7      490.96      505.38     10.54 o 
   5   1   7      200.65      211.25      7.81 o 
   6   1   7     1602.12     1623.15     24.47 o 
   7   1   7      158.62      201.49     10.60 o 
   8   1   7      397.77      360.11     16.62 o 
   9   1   7        2.15        3.83      7.08 o 
  10   1   7      244.32      241.46     25.94 o 
  11   1   7       89.95       73.89     17.44 o 
 -12   2   7        5.88       16.86      8.82 o 
 -11   2   7      210.70      217.46     16.66 o 
 -10   2   7        6.76       14.56      7.01 o 
  -9   2   7       69.87       61.22      9.37 o 
  -8   2   7       56.75       31.17      6.38 o 
  -7   2   7      298.00      328.57     17.67 o 
  -6   2   7      103.70      125.42      9.47 o 
  -5   2   7      119.37      138.52      8.86 o 
  -4   2   7     3850.03     4176.94     81.89 o 
  -3   2   7     4271.21     4219.19     50.23 o 
  -2   2   7     4581.89     4728.83     51.43 o 
  -1   2   7        0.58        4.54      1.78 o 
   0   2   7      234.00      276.20      6.46 o 
   1   2   7     4533.27     4573.16     92.08 o 
   2   2   7     1663.48     1609.90     28.36 o 
   3   2   7      221.28      262.54      8.19 o 
   4   2   7      399.93      508.59     10.57 o 
   5   2   7      633.95      647.16     15.42 o 
   6   2   7      564.44      588.31     18.30 o 
   7   2   7        1.73        5.62      6.10 o 
   8   2   7       49.14       64.01     19.49 o 
   9   2   7      628.52      664.85     27.71 o 
  10   2   7       44.88       33.62     10.72 o 
  11   2   7        0.20       15.02     10.11 o 
 -11   3   7        8.90       12.72      8.79 o 
 -10   3   7      264.10      257.58     15.56 o 
  -9   3   7      135.99      136.24     12.76 o 
  -8   3   7       10.60        6.13      5.67 o 
  -7   3   7      135.96      141.71     10.50 o 
  -6   3   7      472.20      483.65     15.54 o 
  -5   3   7      249.02      311.58     14.78 o 
  -4   3   7      410.91      315.81     11.81 o 
  -3   3   7       47.97       54.97      4.51 o 
  -2   3   7      911.33      751.81     13.61 o 
  -1   3   7     1160.53     1054.76     17.50 o 
   0   3   7      741.12      998.49     15.88 o 
   1   3   7       29.37       26.82      3.60 o 
   2   3   7     5162.74     5487.03     63.53 o 
   3   3   7        9.06       24.51      5.11 o 
   4   3   7      110.48       75.30      9.75 o 
   5   3   7      368.19      316.45     14.44 o 
   6   3   7      546.26      510.77     21.99 o 
   7   3   7      113.19       78.06     12.03 o 
   8   3   7       64.91       86.58     13.47 o 
   9   3   7        3.39        2.68      8.30 o 
  10   3   7       93.77       92.69     18.52 o 
  11   3   7      140.64      164.57     40.55 o 
 -11   4   7       82.71       68.74     11.08 o 
 -10   4   7       89.70       76.26     11.14 o 
  -9   4   7       20.44       20.25      7.95 o 
  -8   4   7      409.70      398.45     19.48 o 
  -7   4   7       70.75       84.60     10.49 o 
  -6   4   7       13.44       14.89      5.17 o 
  -5   4   7      189.27      214.16     12.83 o 
  -4   4   7      652.00      695.34     19.91 o 
  -3   4   7     1169.14     1094.36     22.22 o 
  -2   4   7        8.45        4.43      3.03 o 
  -1   4   7        1.78        3.36      3.02 o 
   0   4   7      665.46      715.71     16.79 o 
   1   4   7     1200.04     1233.58     27.62 o 
   2   4   7       24.73       31.20      6.20 o 
   3   4   7      772.55      839.40     23.01 o 
   4   4   7      639.40      642.88     21.96 o 
   5   4   7      577.40      482.12     22.40 o 
   6   4   7      351.44      336.87     30.84 o 
   7   4   7      152.90      159.21     16.58 o 
   8   4   7       39.98       51.67     12.09 o 
   9   4   7       54.61       68.65     13.80 o 
  10   4   7        5.65        3.58      9.80 o 
 -10   5   7      160.66      177.10     17.82 o 
  -9   5   7       48.54       71.39     11.67 o 
  -8   5   7        1.02       -0.91      6.25 o 
  -7   5   7      107.64      119.35     11.44 o 
  -6   5   7      444.96      437.45     18.63 o 
  -5   5   7      565.81      526.88     23.54 o 
  -4   5   7       96.46      112.49      9.69 o 
  -3   5   7       38.66       25.15      6.27 o 
  -2   5   7        1.23        2.23      4.63 o 
  -1   5   7      840.13      858.23     28.40 o 
   0   5   7       14.56       20.42      7.21 o 
   1   5   7      567.19      584.15     29.80 o 
   2   5   7      185.64      204.04     15.56 o 
   3   5   7      700.08      717.26     26.70 o 
   4   5   7      178.17      150.30     14.93 o 
   5   5   7       16.07       19.65      8.46 o 
   6   5   7       67.16       65.23     12.47 o 
   7   5   7      180.56      216.06     20.33 o 
   8   5   7        6.33        5.94      9.23 o 
   9   5   7        2.18       21.76     11.62 o 
  -8   6   7       69.51      108.40     24.48 o 
  -7   6   7       50.23       46.88     11.38 o 
  -6   6   7       78.68       98.21     11.05 o 
  -5   6   7       60.96       57.27      9.31 o 
  -4   6   7      393.72      385.63     18.92 o 
  -3   6   7       88.42      113.31     13.44 o 
  -2   6   7      234.76      237.62     30.80 o 
  -1   6   7      146.75      134.37     29.43 o 
   0   6   7      569.61      539.40     24.14 o 
   1   6   7      212.30      174.51     13.39 o 
   2   6   7      130.45      125.47     15.21 o 
   3   6   7       41.22       25.50      9.02 o 
   4   6   7      215.72      237.80     19.13 o 
   5   6   7      370.70      374.37     24.23 o 
   6   6   7       30.67       17.93     10.43 o 
   7   6   7        2.06        7.94      9.87 o 
   8   6   7      153.43      142.05     26.05 o 
  -7   7   7      195.91      130.59     29.43 o 
  -6   7   7      145.27      180.66     25.69 o 
  -5   7   7      117.40      157.51     24.09 o 
  -4   7   7       31.72       19.26      9.69 o 
  -3   7   7       82.60       86.48     18.43 o 
  -2   7   7       70.92      107.69     14.63 o 
  -1   7   7      214.95      216.62     18.30 o 
   0   7   7       59.00       56.33     12.59 o 
   1   7   7        2.51       -0.82     13.47 o 
   2   7   7        7.69       -8.65      7.25 o 
   3   7   7      264.81      237.06     20.08 o 
   4   7   7       31.64       27.28     10.53 o 
   5   7   7       26.74       31.37     11.74 o 
   6   7   7       15.89       23.36     11.44 o 
  -4   8   7       93.11      114.29     57.63 o 
  -3   8   7        6.00        6.72     17.83 o 
  -2   8   7        0.11       -2.72     11.45 o 
  -1   8   7       33.58       28.15     25.70 o 
   0   8   7      130.22      148.00     29.43 o 
   1   8   7       35.79       30.12     13.18 o 
   2   8   7        2.38        0.31     15.55 o 
   3   8   7        0.22        0.09     12.35 o 
 -12   0   8        8.06        3.36     11.40 o 
 -10   0   8      282.84      250.11     23.49 o 
  -8   0   8      110.82      104.58     14.52 o 
  -6   0   8     1790.66     1959.02     40.57 o 
  -4   0   8     2651.94     2332.78     41.52 o 
  -2   0   8     2696.46     2020.08     43.12 o 
   0   0   8     1951.25     2550.90     37.95 o 
   2   0   8       68.90       38.63      6.86 o 
   4   0   8     2845.35     2465.77     42.06 o 
   6   0   8      885.99      767.83     22.57 o 
   8   0   8      751.20      774.12     31.49 o 
 -12   1   8        0.02        5.40      8.12 o 
 -11   1   8      201.26      211.42     20.23 o 
 -10   1   8       16.42       11.09      6.98 o 
  -9   1   8        9.61        5.18      5.81 o 
  -8   1   8       24.42       31.15      6.15 o 
  -7   1   8     1201.21     1289.85     26.23 o 
  -6   1   8      148.68      142.05      8.89 o 
  -5   1   8       71.05       53.28      5.47 o 
  -4   1   8     1122.54     1151.00     18.24 o 
  -3   1   8     1314.51     1160.77     30.00 o 
  -2   1   8        2.38        8.94      2.31 o 
  -1   1   8      115.81      117.89      4.73 o 
   0   1   8       69.53      109.17      4.65 o 
   1   1   8     1113.80      987.13     15.02 o 
   2   1   8      114.65       95.39      3.90 o 
   3   1   8     2522.75     2616.92     29.75 o 
   4   1   8       30.10       24.16      3.27 o 
   5   1   8     2511.49     2365.13     30.23 o 
   6   1   8      486.69      415.15     11.56 o 
   7   1   8       56.02       70.37      7.18 o 
   8   1   8       26.44       38.68      7.46 o 
   9   1   8      289.73      278.56     28.93 o 
  10   1   8       17.92       38.23     10.99 o 
  11   1   8        8.51       14.51     19.48 o 
 -12   2   8        0.32        9.76      8.16 o 
 -11   2   8       14.54        2.97      7.02 o 
 -10   2   8      348.31      338.96     23.22 o 
  -9   2   8      132.93      157.95     12.44 o 
  -8   2   8       78.61       84.44      8.99 o 
  -7   2   8        0.20       -2.69      4.24 o 
  -6   2   8      619.77      588.52     17.14 o 
  -5   2   8        5.27        9.59      3.79 o 
  -4   2   8      344.09      318.91      9.10 o 
  -3   2   8      128.16      155.80      6.14 o 
  -2   2   8     5460.04     5466.80     54.86 o 
  -1   2   8      358.97      338.79      7.67 o 
   0   2   8     5463.93     5745.47     76.74 o 
   1   2   8     2773.54     3085.70     44.98 o 
   2   2   8     2436.51     2459.87     38.73 o 
   3   2   8       94.07       92.66      5.49 o 
   4   2   8     1785.11     1866.71     28.28 o 
   5   2   8       99.78      150.65     10.37 o 
   6   2   8      307.21      358.20     23.65 o 
   7   2   8       71.92       51.84      9.44 o 
   8   2   8      111.83      128.87     14.24 o 
   9   2   8        0.00       14.67      8.49 o 
  10   2   8      110.52      156.85     37.07 o 
  11   2   8      172.11      186.43     19.60 o 
 -11   3   8      106.81      144.63     15.30 o 
 -10   3   8        0.48       -2.97      5.87 o 
  -9   3   8        0.69        1.16      6.19 o 
  -8   3   8       74.43       67.39      9.01 o 
  -7   3   8       70.41       56.44      7.54 o 
  -6   3   8      378.89      368.13     14.28 o 
  -5   3   8        0.47        1.60      3.35 o 
  -4   3   8     1228.89     1182.17     24.33 o 
  -3   3   8     1457.04     1563.75     27.69 o 
  -2   3   8      200.07      213.38     12.81 o 
  -1   3   8        0.04        4.04      2.48 o 
   0   3   8     2147.57     2245.08     27.37 o 
   1   3   8     4274.58     3919.94     52.59 o 
   2   3   8        1.97        3.36      4.91 o 
   3   3   8       13.94       51.23      6.77 o 
   4   3   8      795.36      786.19     21.65 o 
   5   3   8       92.77      116.99     12.63 o 
   6   3   8      311.99      307.04     18.92 o 
   7   3   8       44.05       52.58     10.28 o 
   8   3   8      102.58       75.33     15.56 o 
   9   3   8      415.91      390.31     52.03 o 
  10   3   8       66.08       41.03     12.58 o 
 -10   4   8      105.20      121.52     15.58 o 
  -9   4   8       26.06       31.47      8.34 o 
  -8   4   8      126.23      124.83     11.46 o 
  -7   4   8       32.13       29.00      7.51 o 
  -6   4   8      176.57      163.36     12.15 o 
  -5   4   8      222.73      242.70     12.59 o 
  -4   4   8      364.63      368.79     20.05 o 
  -3   4   8      772.47      734.99     17.88 o 
  -2   4   8        4.06        7.47      3.66 o 
  -1   4   8      246.85      269.10     10.58 o 
   0   4   8      153.82      100.86     10.65 o 
   1   4   8        3.86        7.75      4.52 o 
   2   4   8     1569.15     1492.92     31.91 o 
   3   4   8      475.54      526.53     18.32 o 
   4   4   8       89.01      100.76      9.92 o 
   5   4   8       94.92       97.26     12.46 o 
   6   4   8      177.41      202.32     17.30 o 
   7   4   8      101.69       95.81     14.18 o 
   8   4   8      157.93      146.10     17.11 o 
   9   4   8       11.43       12.58     10.29 o 
  10   4   8       53.16       44.77     13.27 o 
  -9   5   8       23.61       18.81      8.98 o 
  -8   5   8       98.26       95.58     11.49 o 
  -7   5   8      292.06      289.75     15.97 o 
  -6   5   8       63.85       69.60      9.21 o 
  -5   5   8      105.76      146.76     10.93 o 
  -4   5   8      207.61      213.31     17.02 o 
  -3   5   8      324.91      366.27     25.13 o 
  -2   5   8      556.68      561.78     23.74 o 
  -1   5   8        7.14        8.42      7.28 o 
   0   5   8     1356.39     1328.43     35.09 o 
   1   5   8      523.58      546.35     19.27 o 
   2   5   8      388.21      374.54     24.47 o 
   3   5   8      352.44      316.77     19.31 o 
   4   5   8      118.78      153.26     15.37 o 
   5   5   8      412.68      372.52     22.49 o 
   6   5   8       82.29       82.23     13.55 o 
   7   5   8        2.40       -0.72      8.17 o 
   8   5   8       18.99       10.12      9.40 o 
   9   5   8      117.42      128.83     24.89 o 
  -8   6   8      125.74      138.12     16.39 o 
  -7   6   8       12.31       11.32      7.57 o 
  -6   6   8      242.24      265.67     15.57 o 
  -5   6   8       94.45       92.18     13.92 o 
  -4   6   8       32.25       29.83      9.54 o 
  -3   6   8       38.10       47.15     10.53 o 
  -2   6   8       39.03       38.85      9.08 o 
  -1   6   8      763.93      795.05     37.84 o 
   0   6   8       64.26       57.60     11.23 o 
   1   6   8       73.24       74.28     10.20 o 
   2   6   8       45.93       43.51     11.73 o 
   3   6   8      448.41      392.69     22.96 o 
   4   6   8       75.18       71.67     12.62 o 
   5   6   8       36.60       34.21     10.28 o 
   6   6   8      136.03      102.99     27.51 o 
   7   6   8       94.03       92.99     15.54 o 
   8   6   8      102.86      119.50     18.33 o 
  -6   7   8       15.27       29.61     15.95 o 
  -5   7   8       63.38       54.05     13.04 o 
  -4   7   8      242.94      306.70     22.08 o 
  -3   7   8       63.84       37.93     11.26 o 
  -2   7   8       58.84       60.03     12.07 o 
  -1   7   8       33.87       47.63     11.10 o 
   0   7   8      112.41      133.65     16.45 o 
   1   7   8        1.88        9.54     14.51 o 
   2   7   8      244.55      272.14     28.29 o 
   3   7   8       62.80       58.53     12.65 o 
   4   7   8       13.07       23.12     10.06 o 
   5   7   8       99.54      101.57     16.29 o 
   6   7   8       43.64       31.97     12.89 o 
  -3   8   8       70.89       82.37     20.50 o 
  -2   8   8       47.57       33.50     12.44 o 
  -1   8   8       44.20       48.09     14.95 o 
   0   8   8        2.88        9.12     14.92 o 
   1   8   8        5.50       15.75     12.04 o 
   2   8   8        1.15      -11.61     16.58 o 
   3   8   8      139.68      133.06     35.65 o 
 -11   0   9      269.59      270.30     38.56 o 
  -9   0   9      186.68      214.31     20.33 o 
  -7   0   9     2054.00     2005.60     56.70 o 
  -5   0   9        9.93       51.65     11.20 o 
  -3   0   9     1403.71     1652.91     46.13 o 
  -1   0   9     4652.19     4197.64     59.50 o 
   1   0   9     2554.11     1954.97     32.16 o 
   3   0   9       30.11       62.85      7.47 o 
   5   0   9     6260.61     6155.10     90.06 o 
   7   0   9        0.58        2.00      5.05 o 
   9   0   9      532.39      476.34     38.14 o 
 -12   1   9      134.06      140.09     15.18 o 
 -11   1   9        9.73       20.25     10.01 o 
 -10   1   9      338.08      354.77     18.88 o 
  -9   1   9      272.53      254.75     15.63 o 
  -8   1   9      484.86      449.71     16.35 o 
  -7   1   9        2.48       -4.89      4.04 o 
  -6   1   9      353.18      311.72     15.31 o 
  -5   1   9        0.31       -0.14      2.79 o 
  -4   1   9      412.39      377.15      9.99 o 
  -3   1   9     4021.15     4078.76     43.80 o 
  -2   1   9     3850.42     3818.54     45.30 o 
  -1   1   9      122.37      186.72      9.30 o 
   0   1   9     1457.55     1402.52     18.90 o 
   1   1   9     1050.40      974.72     25.12 o 
   2   1   9       22.06       41.66      3.03 o 
   3   1   9       72.55       63.19      4.05 o 
   4   1   9     2959.28     3099.63     35.71 o 
   5   1   9        2.64        2.13      2.91 o 
   6   1   9       92.24      106.27      9.23 o 
   7   1   9       61.96       86.81     14.89 o 
   8   1   9      509.26      582.08     27.53 o 
   9   1   9        6.73       14.28      8.48 o 
  10   1   9       33.52       53.78     16.64 o 
 -11   2   9      124.45      131.77     14.24 o 
 -10   2   9        2.03        3.80      6.60 o 
  -9   2   9       18.72        8.88      5.92 o 
  -8   2   9      117.42      130.43     10.65 o 
  -7   2   9      266.54      310.74     13.85 o 
  -6   2   9      113.71       99.27      8.23 o 
  -5   2   9       44.57       39.79      5.55 o 
  -4   2   9        0.56        2.45      2.51 o 
  -3   2   9      645.92      580.72     11.77 o 
  -2   2   9      240.58      298.82      7.94 o 
  -1   2   9      233.23      247.71     15.17 o 
   0   2   9       15.71       23.72      3.01 o 
   1   2   9     4816.58     4837.35     64.67 o 
   2   2   9     1002.29     1028.60     23.32 o 
   3   2   9      292.91      250.78     11.09 o 
   4   2   9       39.51       56.44      6.81 o 
   5   2   9     1619.20     1565.32     31.64 o 
   6   2   9       71.46       92.20      9.17 o 
   7   2   9        0.41        5.88      6.09 o 
   8   2   9        6.91        6.16      8.12 o 
   9   2   9      150.77      158.77     16.22 o 
  10   2   9       17.15       11.01      9.77 o 
  11   2   9       96.05      106.45     16.59 o 
 -11   3   9        0.00       10.76      8.68 o 
 -10   3   9       45.23       32.99     10.11 o 
  -9   3   9      272.75      265.07     15.56 o 
  -8   3   9       90.87       81.99      9.66 o 
  -7   3   9        8.08        2.22      4.67 o 
  -6   3   9      302.94      399.03     16.81 o 
  -5   3   9        0.59        3.13      3.87 o 
  -4   3   9     1182.57     1089.86     24.59 o 
  -3   3   9      473.25      520.78     13.69 o 
  -2   3   9      260.22      207.30      7.46 o 
  -1   3   9       37.00       33.47      3.73 o 
   0   3   9     3175.34     3356.69     64.77 o 
   1   3   9        4.54        7.24      4.55 o 
   2   3   9      740.81      760.87     20.20 o 
   3   3   9      513.14      495.46     16.54 o 
   4   3   9      218.49      212.12     12.93 o 
   5   3   9        1.84        7.18      4.99 o 
   6   3   9      137.07      157.57     17.78 o 
   7   3   9      128.21      116.60     13.92 o 
   8   3   9      348.47      330.99     21.87 o 
   9   3   9       68.31       57.83     12.44 o 
  10   3   9       26.57        9.87     12.43 o 
 -10   4   9        1.22        0.62      8.62 o 
  -9   4   9       14.65       14.17      7.51 o 
  -8   4   9      142.37      133.87     11.94 o 
  -7   4   9      123.35      141.98     14.57 o 
  -6   4   9      227.01      213.32     21.00 o 
  -5   4   9        2.47       -4.67      4.12 o 
  -4   4   9       52.35       68.96      7.19 o 
  -3   4   9     1223.25     1182.84     23.68 o 
  -2   4   9     2488.14     2609.00     37.70 o 
  -1   4   9        8.67       19.18      5.92 o 
   0   4   9        2.10       -0.01      4.22 o 
   1   4   9     1422.98     1394.01     30.49 o 
   2   4   9      537.91      614.89     19.73 o 
   3   4   9        4.43       10.34      5.41 o 
   4   4   9      449.99      468.22     18.29 o 
   5   4   9       78.74      100.40     12.96 o 
   6   4   9       30.44       41.75     10.28 o 
   7   4   9      198.70      226.42     19.35 o 
   8   4   9        0.48       -3.41      7.95 o 
   9   4   9      353.91      334.91     39.30 o 
  10   4   9        8.75        5.89     10.54 o 
  -9   5   9       49.59       45.76     10.17 o 
  -8   5   9       87.40      104.63     17.72 o 
  -7   5   9       68.05       58.90     10.08 o 
  -6   5   9      175.76      188.67     12.86 o 
  -5   5   9      559.01      548.16     18.33 o 
  -4   5   9      461.65      430.67     25.01 o 
  -3   5   9       94.40       93.88     11.94 o 
  -2   5   9       97.44       90.14     11.71 o 
  -1   5   9      759.29      718.74     33.58 o 
   0   5   9       51.65       61.90      9.75 o 
   1   5   9       59.00       42.15      8.02 o 
   2   5   9      168.59      170.10     14.34 o 
   3   5   9      659.94      702.05     23.27 o 
   4   5   9      167.05      170.16     16.25 o 
   5   5   9        2.14        0.83      6.92 o 
   6   5   9       42.20       53.62     11.62 o 
   7   5   9      148.72      120.00     16.72 o 
   8   5   9      164.51      165.60     31.80 o 
   9   5   9       98.33      116.86     18.07 o 
  -8   6   9       37.51       48.99     10.33 o 
  -7   6   9      131.35      113.49     12.38 o 
  -6   6   9       65.49       73.00     16.80 o 
  -5   6   9       29.27       14.05      9.25 o 
  -4   6   9       74.24       41.21     13.82 o 
  -3   6   9      136.68      147.91     15.39 o 
  -2   6   9      243.67      245.62     18.29 o 
  -1   6   9      122.41      140.73     19.11 o 
   0   6   9      304.29      265.07     29.26 o 
   1   6   9        0.75        3.51      6.24 o 
   2   6   9      268.54      298.17     23.67 o 
   3   6   9      126.36      111.92     14.24 o 
   4   6   9        3.17       -1.04      7.02 o 
   5   6   9      102.77      102.35     15.24 o 
   6   6   9       89.15      103.81     15.48 o 
   7   6   9      104.66       96.71     16.79 o 
  -6   7   9        1.98        1.33     13.05 o 
  -5   7   9      302.85      317.31     31.01 o 
  -4   7   9        6.00       14.58     14.93 o 
  -3   7   9        1.63        4.30     12.54 o 
  -2   7   9      161.58      157.65     17.31 o 
  -1   7   9      436.99      476.66     27.73 o 
   0   7   9       66.77       69.43     13.19 o 
   1   7   9       15.17       10.36     13.68 o 
   2   7   9        9.02       15.24     12.27 o 
   3   7   9      144.57      132.02     19.78 o 
   4   7   9       34.43       24.47     10.95 o 
   5   7   9       61.04       56.08     13.56 o 
  -3   8   9        0.57        0.82      9.78 o 
  -2   8   9       12.41        8.99     10.26 o 
  -1   8   9       18.28       10.40     10.97 o 
   0   8   9       48.02       50.16     21.56 o 
   1   8   9        6.09        2.69     10.85 o 
   2   8   9       86.90       65.50     25.29 o 
 -12   0  10      135.76      221.80     38.14 o 
 -10   0  10       25.58       35.52     12.44 o 
  -8   0  10      164.08      207.57     36.27 o 
  -6   0  10       59.60       85.39      9.59 o 
  -4   0  10     2099.64     1865.58     38.01 o 
  -2   0  10      479.65      394.86     12.71 o 
   0   0  10      536.11      414.93     12.49 o 
   2   0  10     1229.75     1414.97     26.91 o 
   4   0  10     1772.41     1635.48     32.33 o 
   6   0  10        9.32        9.13      5.18 o 
   8   0  10      359.04      334.14     33.58 o 
 -12   1  10        0.57        8.82      8.41 o 
 -11   1  10      304.03      222.56     16.86 o 
 -10   1  10       26.81       42.41      9.32 o 
  -9   1  10       26.49       39.94      8.62 o 
  -8   1  10       15.35        8.16      5.22 o 
  -7   1  10     1550.96     1699.90     31.47 o 
  -6   1  10      381.82      384.12     13.18 o 
  -5   1  10       55.42       68.56      5.82 o 
  -4   1  10     1164.68     1352.92     20.93 o 
  -3   1  10      838.20      735.25     13.63 o 
  -2   1  10      162.65      267.60      7.49 o 
  -1   1  10      740.98      730.69     12.12 o 
   0   1  10      243.82      328.32      7.70 o 
   1   1  10       53.91       99.15      5.02 o 
   2   1  10      220.11      293.31      6.89 o 
   3   1  10     2565.33     2636.72     39.99 o 
   4   1  10       76.92       52.04      6.67 o 
   5   1  10     4053.29     4059.76     59.14 o 
   6   1  10      133.51      105.95     14.24 o 
   7   1  10      955.89      938.09     24.85 o 
   8   1  10        0.75        1.18      5.53 o 
   9   1  10      228.39      261.72     25.24 o 
  10   1  10        5.66       14.51     16.58 o 
 -11   2  10        4.00        9.06      8.02 o 
 -10   2  10       94.53      114.61     12.94 o 
  -9   2  10      365.18      361.55     18.32 o 
  -8   2  10      512.88      490.33     17.77 o 
  -7   2  10      259.26      280.64     13.44 o 
  -6   2  10      100.56       94.19      8.26 o 
  -5   2  10      792.01      898.86     19.75 o 
  -4   2  10     1823.66     1676.63     24.97 o 
  -3   2  10      194.23      240.67      7.78 o 
  -2   2  10      369.70      355.72     10.41 o 
  -1   2  10       59.81       34.95      3.23 o 
   0   2  10     3330.97     3291.07     39.89 o 
   1   2  10      654.16      812.81     19.37 o 
   2   2  10      565.55      555.90     16.92 o 
   3   2  10      129.78      149.39      9.57 o 
   4   2  10     1259.29     1280.29     27.54 o 
   5   2  10       61.96       43.74      7.03 o 
   6   2  10        2.90        6.53      5.04 o 
   7   2  10      232.31      197.20     19.75 o 
   8   2  10      379.60      424.47     22.41 o 
   9   2  10       67.48       59.62     12.43 o 
  10   2  10        3.66       -9.41      8.58 o 
  11   2  10        4.00        4.94     11.02 o 
 -11   3  10      153.04      171.84     16.63 o 
 -10   3  10       63.16       52.47     10.59 o 
  -9   3  10       10.72        2.62      6.54 o 
  -8   3  10       74.17      102.61     10.45 o 
  -7   3  10      153.52      150.74     10.99 o 
  -6   3  10       23.96       18.05      5.09 o 
  -5   3  10      127.45      145.26     15.32 o 
  -4   3  10      188.72      216.00     12.81 o 
  -3   3  10      861.67      897.12     18.74 o 
  -2   3  10      277.52      234.38      9.18 o 
  -1   3  10       77.83       64.16      4.50 o 
   0   3  10        0.11        4.72      4.19 o 
   1   3  10     4499.08     4416.92     63.69 o 
   2   3  10        2.21       -3.22      3.52 o 
   3   3  10      565.76      558.14     18.49 o 
   4   3  10       67.13       87.36      9.04 o 
   5   3  10       18.66       25.00      6.52 o 
   6   3  10     1374.59     1271.15     37.01 o 
   7   3  10       62.87       67.34     11.79 o 
   8   3  10       23.76       22.57      9.60 o 
   9   3  10      192.08      189.25     36.30 o 
  10   3  10        2.15        3.20      9.41 o 
 -10   4  10        6.18        9.06      8.19 o 
  -9   4  10      100.63       91.43     11.30 o 
  -8   4  10       69.35       78.91     12.63 o 
  -7   4  10       58.31       62.15      8.74 o 
  -6   4  10       20.27       18.39      6.25 o 
  -5   4  10      558.31      540.71     18.40 o 
  -4   4  10      231.78      248.72     11.69 o 
  -3   4  10      502.34      563.39     15.89 o 
  -2   4  10       18.54       16.90      6.49 o 
  -1   4  10      662.68      798.75     31.04 o 
   0   4  10      356.38      349.42     17.09 o 
   1   4  10       70.76       69.17      8.15 o 
   2   4  10      264.65      261.36     14.36 o 
   3   4  10      412.68      363.53     16.80 o 
   4   4  10      175.50      198.39     13.43 o 
   5   4  10       15.07        8.31      6.70 o 
   6   4  10        0.05        9.31      7.14 o 
   7   4  10       12.35       28.68      9.94 o 
   8   4  10      321.87      299.13     23.13 o 
   9   4  10       24.37       27.68     11.86 o 
  -9   5  10        0.50       -2.36      7.61 o 
  -8   5  10       20.51       25.27      8.54 o 
  -7   5  10      298.02      293.30     16.27 o 
  -6   5  10      181.56      187.02     13.07 o 
  -5   5  10      243.60      239.73     13.39 o 
  -4   5  10       22.34       11.66      7.22 o 
  -3   5  10      258.99      250.37     23.36 o 
  -2   5  10      154.77      174.46     14.77 o 
  -1   5  10      134.86      160.58     18.83 o 
   0   5  10      314.85      315.21     15.53 o 
   1   5  10      623.56      681.45     22.38 o 
   2   5  10      749.10      656.66     23.15 o 
   3   5  10        0.19        4.27      5.88 o 
   4   5  10       72.96       51.07     15.55 o 
   5   5  10        6.19       -2.32      6.78 o 
   6   5  10       21.77       22.19      9.69 o 
   7   5  10       68.51       60.42     13.88 o 
   8   5  10        1.57        8.16      9.88 o 
  -8   6  10       36.16       23.65     10.31 o 
  -7   6  10       16.82        9.64     10.06 o 
  -6   6  10       98.71      103.09     15.09 o 
  -5   6  10      394.27      367.74     31.66 o 
  -4   6  10       36.60       42.40     13.36 o 
  -3   6  10      136.93      157.99     16.10 o 
  -2   6  10        1.67       -0.26      8.05 o 
  -1   6  10      810.47      899.44     32.26 o 
   0   6  10       23.39       21.19     11.15 o 
   1   6  10       77.47       64.79     10.37 o 
   2   6  10        1.70        6.58      7.08 o 
   3   6  10      466.97      421.73     34.52 o 
   4   6  10      187.28      183.39     17.97 o 
   5   6  10      120.90      169.22     28.65 o 
   6   6  10       14.56       27.90     11.07 o 
   7   6  10       74.14      108.15     17.29 o 
  -6   7  10      227.46      270.73     22.87 o 
  -5   7  10        0.18        4.39      9.61 o 
  -4   7  10        7.27       12.49     11.91 o 
  -3   7  10      207.48      226.28     20.14 o 
  -2   7  10      181.81      180.94     18.26 o 
  -1   7  10        1.81        8.63      9.18 o 
   0   7  10      139.32      105.15     15.11 o 
   1   7  10        0.34       -0.14      8.43 o 
   2   7  10      275.55      229.56     25.13 o 
   3   7  10        6.72       -1.29      8.53 o 
   4   7  10        4.69       -3.06      8.62 o 
   5   7  10       28.52       20.11     11.38 o 
  -2   8  10       38.56       25.49     11.52 o 
  -1   8  10      132.00      127.11     29.64 o 
   0   8  10       13.54       34.41     18.24 o 
   1   8  10       81.36       82.88     18.89 o 
 -11   0  11      153.77      171.49     22.40 o 
  -9   0  11      551.56      557.48     30.25 o 
  -7   0  11      931.83      823.38     32.73 o 
  -5   0  11     2042.81     2167.28     43.12 o 
  -3   0  11     2016.38     1896.38     40.48 o 
  -1   0  11      109.31      154.70     11.45 o 
   1   0  11     2721.19     3139.01     96.39 o 
   3   0  11     1519.69     1433.87     29.07 o 
   5   0  11     1093.49     1039.64     26.03 o 
   7   0  11      269.07      308.03     30.26 o 
   9   0  11       31.03       10.36     15.34 o 
 -11   1  11        3.65        6.61      8.02 o 
 -10   1  11      114.33      134.95     13.49 o 
  -9   1  11      246.52      242.25     16.10 o 
  -8   1  11      121.83      116.10     10.11 o 
  -7   1  11      427.05      396.11     15.28 o 
  -6   1  11      146.81      159.72     11.31 o 
  -5   1  11       82.84      110.89      7.11 o 
  -4   1  11      618.57      631.78     13.67 o 
  -3   1  11      110.24       79.69      5.30 o 
  -2   1  11      314.40      380.77      9.20 o 
  -1   1  11      542.30      670.75     11.89 o 
   0   1  11     1824.98     1681.90     20.90 o 
   1   1  11      646.24      552.59     10.29 o 
   2   1  11        4.71        7.97      3.48 o 
   3   1  11      167.95      134.37      6.92 o 
   4   1  11     2629.23     2658.53     50.48 o 
   5   1  11     1438.12     1537.99     30.98 o 
   6   1  11      245.79      265.39     13.66 o 
   7   1  11      104.28      133.74     11.09 o 
   8   1  11      378.91      398.15     18.03 o 
   9   1  11       74.96       89.96     24.05 o 
  10   1  11       13.44        5.39     15.75 o 
 -11   2  11      180.00      172.32     26.47 o 
 -10   2  11       25.51       38.35      9.19 o 
  -9   2  11      120.11      138.54     13.72 o 
  -8   2  11       92.12      117.71     10.37 o 
  -7   2  11      767.45      768.32     20.72 o 
  -6   2  11      261.48      218.18     11.28 o 
  -5   2  11      351.66      340.94     14.91 o 
  -4   2  11      338.14      316.62     11.97 o 
  -3   2  11     1040.85     1062.27     17.70 o 
  -2   2  11      851.27      986.82     16.16 o 
  -1   2  11      881.99      852.51     13.91 o 
   0   2  11      110.65      140.30      8.63 o 
   1   2  11      900.10      878.20     24.57 o 
   2   2  11        3.54       -2.21      3.06 o 
   3   2  11      147.08      128.67      9.47 o 
   4   2  11      241.79      301.84     13.90 o 
   5   2  11       15.19       15.24      5.47 o 
   6   2  11      219.76      210.62     13.08 o 
   7   2  11      419.35      409.10     18.09 o 
   8   2  11       49.94       54.25     11.23 o 
   9   2  11       92.73       95.36     14.00 o 
  10   2  11       12.49       25.19     11.16 o 
 -11   3  11        3.01        7.06      8.63 o 
 -10   3  11        0.90       -1.67      7.16 o 
  -9   3  11        4.13        9.09      6.47 o 
  -8   3  11      353.88      348.25     24.38 o 
  -7   3  11      224.53      178.43     11.75 o 
  -6   3  11       13.33       14.10      6.59 o 
  -5   3  11        6.10        1.07      3.92 o 
  -4   3  11      854.73      826.28     18.98 o 
  -3   3  11       52.88       69.38      8.80 o 
  -2   3  11      182.01      176.96      7.48 o 
  -1   3  11       33.65       28.00      5.50 o 
   0   3  11     2828.11     2844.87     46.15 o 
   1   3  11       96.08       86.88      8.38 o 
   2   3  11       19.39       17.22      5.42 o 
   3   3  11      347.19      356.74     15.26 o 
   4   3  11      328.60      378.79     15.89 o 
   5   3  11      314.40      323.10     15.84 o 
   6   3  11        5.13       13.15      7.22 o 
   7   3  11      310.79      315.37     37.45 o 
   8   3  11      261.84      235.17     30.02 o 
   9   3  11        2.01        3.63      8.91 o 
  10   3  11       75.25       71.25     15.25 o 
 -10   4  11       18.88       22.17      9.18 o 
  -9   4  11       36.70       24.72      8.33 o 
  -8   4  11        0.74       -2.34      6.17 o 
  -7   4  11       28.12       45.68      8.13 o 
  -6   4  11      461.26      491.62     18.55 o 
  -5   4  11      138.67      127.94      9.81 o 
  -4   4  11       10.87       13.63      6.27 o 
  -3   4  11      214.47      236.39     19.47 o 
  -2   4  11     1725.87     1738.06     41.72 o 
  -1   4  11      585.46      640.80     19.26 o 
   0   4  11      132.89      104.37     14.24 o 
   1   4  11     1240.82     1319.08     34.53 o 
   2   4  11      245.93      278.77     14.95 o 
   3   4  11      363.08      390.37     17.50 o 
   4   4  11       17.29       10.34      6.04 o 
   5   4  11      108.56      114.51     13.79 o 
   6   4  11      163.70      156.15     16.25 o 
   7   4  11       85.11       99.37     14.72 o 
   8   4  11       21.49       33.51     11.26 o 
   9   4  11        0.30       -0.49     10.14 o 
  -9   5  11       23.54       31.57      9.58 o 
  -8   5  11       71.12      100.16     11.95 o 
  -7   5  11       54.49       72.67      9.99 o 
  -6   5  11       89.94       95.11     11.74 o 
  -5   5  11      234.05      246.94     26.84 o 
  -4   5  11      453.05      487.27     30.33 o 
  -3   5  11      842.49      753.50     29.16 o 
  -2   5  11      134.48       99.50     12.61 o 
  -1   5  11      419.36      382.81     21.04 o 
   0   5  11        9.22        6.39      5.25 o 
   1   5  11      480.35      511.85     20.00 o 
   2   5  11       16.20        6.15      5.67 o 
   3   5  11      379.06      380.45     29.98 o 
   4   5  11        1.49        2.46      7.13 o 
   5   5  11       27.68       22.82      9.19 o 
   6   5  11       40.05       46.45     11.44 o 
   7   5  11       80.84       81.50     15.07 o 
   8   5  11      230.55      276.72     24.13 o 
  -8   6  11        0.06       -0.81     10.01 o 
  -7   6  11       45.15       52.30     13.03 o 
  -6   6  11      195.41      222.07     29.77 o 
  -5   6  11        8.05        5.58      8.63 o 
  -4   6  11       15.35       24.18      9.75 o 
  -3   6  11       14.87        7.73      8.76 o 
  -2   6  11      416.48      420.49     24.14 o 
  -1   6  11      142.85      119.32     14.81 o 
   0   6  11       10.19        5.08      7.52 o 
   1   6  11      244.71      230.32     18.10 o 
   2   6  11      811.82      774.74     26.56 o 
   3   6  11      167.54      163.09     28.67 o 
   4   6  11        5.98        5.63      8.25 o 
   5   6  11      112.20       99.74     14.75 o 
   6   6  11      144.93      179.49     19.98 o 
   7   6  11      145.44      159.10     20.07 o 
  -6   7  11       18.64       34.95     12.94 o 
  -5   7  11      112.01       89.42     15.96 o 
  -4   7  11       38.10       40.91     14.04 o 
  -3   7  11       76.60       94.39     15.10 o 
  -2   7  11       14.79       16.57      9.26 o 
  -1   7  11      126.19      101.91     15.53 o 
   0   7  11       39.89       47.54     15.65 o 
   1   7  11      311.03      303.55     27.26 o 
   2   7  11       20.25        3.38      9.95 o 
   3   7  11       46.72       46.86     11.80 o 
   4   7  11      122.41      151.76     18.42 o 
   5   7  11       75.70       67.58     14.18 o 
 -10   0  12       96.78       69.81     15.63 o 
  -8   0  12      791.38      896.55     36.81 o 
  -6   0  12      639.35      647.94     41.42 o 
  -4   0  12      938.63      998.43     25.60 o 
  -2   0  12       97.21       65.55      6.58 o 
   0   0  12      471.19      291.44     14.66 o 
   2   0  12        0.54       -1.05      3.05 o 
   4   0  12      863.07      856.50     22.61 o 
   6   0  12      146.64      139.30     21.97 o 
   8   0  12      155.87      178.27     26.95 o 
 -11   1  12       59.63       43.70     10.28 o 
 -10   1  12      111.06      106.38     13.04 o 
  -9   1  12      200.75      203.95     14.91 o 
  -8   1  12       47.76       36.39      8.07 o 
  -7   1  12        0.67        3.27      5.89 o 
  -6   1  12       71.11       49.59      6.67 o 
  -5   1  12      468.76      498.19     13.12 o 
  -4   1  12       36.55       24.53      4.29 o 
  -3   1  12     2099.82     2111.29     27.89 o 
  -2   1  12     1459.40     1403.26     20.29 o 
  -1   1  12     1232.19     1117.64     16.82 o 
   0   1  12        2.41        3.10      2.10 o 
   1   1  12      152.80      145.49      6.14 o 
   2   1  12       85.06       87.15      8.47 o 
   3   1  12      315.76      307.07     12.05 o 
   4   1  12      789.76      713.82     19.36 o 
   5   1  12      979.29      962.12     23.74 o 
   6   1  12      349.72      333.74     15.41 o 
   7   1  12      377.19      355.12     26.51 o 
   8   1  12       39.09       27.72      9.50 o 
   9   1  12       37.96       60.11     19.90 o 
  10   1  12       35.44       16.58     18.66 o 
 -11   2  12       28.45       28.22     12.21 o 
 -10   2  12        8.21        2.09      7.72 o 
  -9   2  12       79.94       71.22     12.20 o 
  -8   2  12      844.28      887.02     24.07 o 
  -7   2  12      144.09      146.57     11.71 o 
  -6   2  12       46.12       40.13      7.43 o 
  -5   2  12       19.37        9.68      4.49 o 
  -4   2  12     2806.40     2626.48     37.82 o 
  -3   2  12       21.67       14.53      3.44 o 
  -2   2  12       26.06       23.17      3.53 o 
  -1   2  12       98.62      105.02      5.16 o 
   0   2  12     3211.11     3081.20     55.01 o 
   1   2  12       29.83       41.03      6.17 o 
   2   2  12      381.52      447.50     15.16 o 
   3   2  12      199.30      190.01     11.12 o 
   4   2  12      538.14      541.49     28.54 o 
   5   2  12     1137.01     1112.39     27.20 o 
   6   2  12      285.99      329.59     16.18 o 
   7   2  12      279.66      306.52     16.54 o 
   8   2  12      122.97      154.96     15.96 o 
   9   2  12        5.62       -2.06      8.56 o 
  10   2  12       44.97       21.97     18.66 o 
 -11   3  12       64.62       68.79     12.29 o 
 -10   3  12        5.14        6.27      7.33 o 
  -9   3  12      169.78      166.23     16.71 o 
  -8   3  12       32.32       27.52      7.36 o 
  -7   3  12      354.11      361.28     15.77 o 
  -6   3  12        1.47        1.91      4.55 o 
  -5   3  12      796.94      819.02     23.36 o 
  -4   3  12        0.77       -4.73      3.39 o 
  -3   3  12       14.41        8.80      3.55 o 
  -2   3  12     2060.28     1998.08     39.84 o 
  -1   3  12      221.00      242.21     17.65 o 
   0   3  12      789.39      862.74     23.22 o 
   1   3  12     2187.06     2246.97     40.57 o 
   2   3  12      885.60      894.37     23.70 o 
   3   3  12      605.93      545.47     18.47 o 
   4   3  12        8.00       12.68      8.38 o 
   5   3  12        0.21        3.18      5.05 o 
   6   3  12      200.38      201.89     14.18 o 
   7   3  12       58.43       96.95     19.56 o 
   8   3  12       64.59       89.00     13.83 o 
   9   3  12       10.25        7.26     12.36 o 
  10   3  12       41.09       39.97     13.10 o 
 -10   4  12       26.36       18.54      9.03 o 
  -9   4  12        4.17        8.00      7.69 o 
  -8   4  12      134.19      149.15     23.25 o 
  -7   4  12      123.05      128.87     11.67 o 
  -6   4  12        8.61        3.65      5.34 o 
  -5   4  12       16.69       11.04      5.31 o 
  -4   4  12      250.64      341.75     31.23 o 
  -3   4  12      244.62      269.60     17.50 o 
  -2   4  12        0.89       -1.95      7.65 o 
  -1   4  12       13.07        6.03      5.00 o 
   0   4  12      669.32      729.87     25.02 o 
   1   4  12        0.80       -4.38      4.48 o 
   2   4  12       43.17       49.57      8.23 o 
   3   4  12       68.60       59.43      8.54 o 
   4   4  12      255.60      239.21     18.73 o 
   5   4  12      172.14      192.38     16.92 o 
   6   4  12        2.16       -4.49      6.77 o 
   7   4  12       71.92      102.17     24.67 o 
   8   4  12       68.28       99.67     15.88 o 
   9   4  12      146.54      185.10     23.01 o 
  -9   5  12        4.01        9.49      8.53 o 
  -8   5  12        2.41        9.04      7.48 o 
  -7   5  12      207.16      191.12     22.44 o 
  -6   5  12      299.92      317.55     35.47 o 
  -5   5  12       85.31       80.67     12.62 o 
  -4   5  12      241.01      236.74     18.08 o 
  -3   5  12       15.93       25.11      8.74 o 
  -2   5  12      687.39      708.73     33.96 o 
  -1   5  12      290.77      395.37     38.14 o 
   0   5  12        0.11        2.70      5.24 o 
   1   5  12        0.38        2.53      5.77 o 
   2   5  12      824.76      726.53     30.82 o 
   3   5  12      177.69      193.54     14.88 o 
   4   5  12      144.34      121.69     14.68 o 
   5   5  12        7.85        6.48      7.78 o 
   6   5  12      150.23      176.36     21.65 o 
   7   5  12      106.04      116.38     17.09 o 
   8   5  12      114.44      120.67     21.90 o 
  -7   6  12       99.78      116.85     17.10 o 
  -6   6  12        4.12        4.43      9.60 o 
  -5   6  12       65.23       52.07     11.87 o 
  -4   6  12       88.46       96.92     14.21 o 
  -3   6  12      216.28      231.95     19.47 o 
  -2   6  12       31.13       18.63      8.79 o 
  -1   6  12       68.09       77.94     13.09 o 
   0   6  12      132.81      124.30     15.64 o 
   1   6  12     1016.90      981.23     73.79 o 
   2   6  12       23.97       34.58      9.40 o 
   3   6  12       72.60       55.23     11.55 o 
   4   6  12      269.44      225.12     40.65 o 
   5   6  12      120.85       85.25     14.84 o 
   6   6  12        1.65        1.72      8.92 o 
  -5   7  12        5.93        7.40     10.31 o 
  -4   7  12       20.79       24.34     11.54 o 
  -3   7  12       24.88       10.69     10.35 o 
  -2   7  12        1.75       13.00      9.61 o 
  -1   7  12       89.56       87.76     15.60 o 
   0   7  12       58.13       52.14     16.18 o 
   1   7  12       25.78       43.77     23.84 o 
   2   7  12      452.86      425.35     45.19 o 
   3   7  12      110.56       92.00     26.00 o 
   4   7  12       38.56       46.31     12.69 o 
 -11   0  13       34.64       27.78     13.80 o 
  -9   0  13      127.80      114.92     17.52 o 
  -7   0  13      226.92      262.50     20.66 o 
  -5   0  13      402.58      362.98     16.32 o 
  -3   0  13       49.53       79.91      9.06 o 
  -1   0  13     2773.78     3027.90     48.71 o 
   1   0  13      257.53      351.91     12.00 o 
   3   0  13      803.28      624.04     19.62 o 
   5   0  13      406.98      385.14     31.09 o 
   7   0  13     2026.34     2346.47     92.45 o 
   9   0  13      789.39      794.73     53.48 o 
 -11   1  13        0.23       -2.43      7.65 o 
 -10   1  13       45.87       29.53      9.00 o 
  -9   1  13       50.84       50.88      9.60 o 
  -8   1  13      514.34      601.54     27.35 o 
  -7   1  13      268.36      243.57     12.80 o 
  -6   1  13       45.82       36.81      6.45 o 
  -5   1  13      160.39      192.83      9.15 o 
  -4   1  13     1793.29     1795.59     26.62 o 
  -3   1  13      248.78      285.72      9.92 o 
  -2   1  13      751.26      736.94     13.98 o 
  -1   1  13       81.94       78.03      4.91 o 
   0   1  13     2737.88     2741.95     31.49 o 
   1   1  13        3.51       11.42      3.16 o 
   2   1  13       50.85       34.50      5.54 o 
   3   1  13       59.39       81.78      8.17 o 
   4   1  13     1290.13     1226.45     26.93 o 
   5   1  13     1175.74     1212.42     27.69 o 
   6   1  13      265.95      297.90     14.84 o 
   7   1  13       37.51       29.83      8.51 o 
   8   1  13      116.97      101.43     16.38 o 
   9   1  13        6.38        7.05     14.51 o 
  10   1  13        1.54        4.15     15.75 o 
 -11   2  13      147.64      157.42     22.38 o 
 -10   2  13      198.92      236.62     17.46 o 
  -9   2  13      353.12      360.60     23.64 o 
  -8   2  13       65.80       70.99      9.25 o 
  -7   2  13       14.77       16.19      5.59 o 
  -6   2  13       78.08       97.41      8.66 o 
  -5   2  13     1387.50     1385.59     26.65 o 
  -4   2  13       88.31      127.35      8.19 o 
  -3   2  13      604.78      574.31     13.04 o 
  -2   2  13       11.15        6.29      2.90 o 
  -1   2  13      796.41      827.51     16.64 o 
   0   2  13      938.27      901.73     25.00 o 
   1   2  13       22.76       20.10      7.09 o 
   2   2  13       22.22       17.32      5.23 o 
   3   2  13     2977.09     2883.25     47.72 o 
   4   2  13      989.32      939.63     24.54 o 
   5   2  13       80.04      106.01     10.07 o 
   6   2  13       37.35       47.43      8.39 o 
   7   2  13       85.87      101.34     11.23 o 
   8   2  13       22.28       15.92      9.03 o 
   9   2  13        0.16       -5.30      9.86 o 
  10   2  13       30.43       13.27     19.07 o 
 -10   3  13       79.67       81.74     11.37 o 
  -9   3  13       11.06       16.32      7.30 o 
  -8   3  13      325.25      277.37     16.44 o 
  -7   3  13       17.06       17.37      6.03 o 
  -6   3  13      475.97      497.02     16.80 o 
  -5   3  13       31.24       25.25      5.82 o 
  -4   3  13      882.56      978.60     21.31 o 
  -3   3  13       70.28       80.04      7.80 o 
  -2   3  13      169.69      144.93     13.95 o 
  -1   3  13      486.81      553.31     23.88 o 
   0   3  13     1331.12     1279.80     36.32 o 
   1   3  13       72.74       66.06      8.81 o 
   2   3  13      406.60      444.40     16.79 o 
   3   3  13       27.79       23.26      6.08 o 
   4   3  13      157.35      175.68     12.46 o 
   5   3  13      497.66      560.20     20.49 o 
   6   3  13       49.95       65.16      9.76 o 
   7   3  13        1.50        0.67      7.38 o 
   8   3  13       73.77       67.14     12.68 o 
   9   3  13       90.87       99.70     15.86 o 
 -10   4  13        4.44       11.92      8.59 o 
  -9   4  13      107.46      105.03     12.27 o 
  -8   4  13        0.65        1.12      6.70 o 
  -7   4  13      103.06       95.46     10.42 o 
  -6   4  13      121.50      139.12     10.96 o 
  -5   4  13      164.96      157.11     12.30 o 
  -4   4  13       78.24       51.56     10.25 o 
  -3   4  13       33.79       43.58     11.32 o 
  -2   4  13       27.49       16.06      6.69 o 
  -1   4  13      820.70      883.48     24.08 o 
   0   4  13      581.47      586.65     19.80 o 
   1   4  13      444.61      425.41     23.76 o 
   2   4  13        1.18        0.06      5.09 o 
   3   4  13      197.68      245.94     14.99 o 
   4   4  13       91.86      123.43     11.80 o 
   5   4  13       18.84       20.50      8.92 o 
   6   4  13      126.75      132.26     15.88 o 
   7   4  13      171.48      159.29     17.61 o 
   8   4  13       80.42       74.18     14.60 o 
   9   4  13       23.32       43.50     12.90 o 
  -9   5  13        2.79        1.31      8.90 o 
  -8   5  13       12.55       11.94      8.82 o 
  -7   5  13      176.83      213.42     28.61 o 
  -6   5  13        1.24        0.21      8.51 o 
  -5   5  13      143.97      149.36     16.05 o 
  -4   5  13       43.44       63.78     11.18 o 
  -3   5  13      236.97      181.21     23.64 o 
  -2   5  13       24.93       22.00      8.21 o 
  -1   5  13       22.58       15.32      7.66 o 
   0   5  13       38.91       67.66      9.34 o 
   1   5  13      668.24      730.23     46.57 o 
   2   5  13      169.37      174.46     14.10 o 
   3   5  13       10.31        7.32      6.56 o 
   4   5  13      115.48      110.07     20.18 o 
   5   5  13      123.18       97.56     27.39 o 
   6   5  13       34.59       22.94     10.48 o 
   7   5  13       14.62        5.43      9.69 o 
   8   5  13      149.63      171.27     21.31 o 
  -7   6  13        6.12       20.53     11.22 o 
  -6   6  13      139.19      135.91     17.72 o 
  -5   6  13       90.38       83.34     14.94 o 
  -4   6  13       28.67       47.83     11.78 o 
  -3   6  13       35.43       32.10     10.73 o 
  -2   6  13       61.10       62.78     13.82 o 
  -1   6  13      100.14      145.39     24.07 o 
   0   6  13      173.31      197.63     24.46 o 
   1   6  13       12.53        7.29      7.95 o 
   2   6  13      225.32      235.42     17.18 o 
   3   6  13      185.09      141.48     17.66 o 
   4   6  13      142.52      121.94     15.84 o 
   5   6  13        0.77        1.42      8.87 o 
   6   6  13        3.31        7.79     13.90 o 
  -5   7  13       10.57       17.93     17.17 o 
  -4   7  13        0.46        6.57      9.38 o 
  -3   7  13       32.26       39.84     12.90 o 
  -2   7  13      120.93      120.35     16.80 o 
  -1   7  13        0.10       -1.76      8.78 o 
   0   7  13        0.13        2.05     11.20 o 
   1   7  13      400.36      409.22     32.09 o 
   2   7  13       20.16       21.56     17.83 o 
   3   7  13        1.80       13.11      9.94 o 
   4   7  13       24.56       15.68     11.06 o 
 -10   0  14        0.34        5.76     10.74 o 
  -8   0  14       32.16       34.20     11.39 o 
  -6   0  14       46.95       45.69      8.90 o 
  -4   0  14      840.68      972.98     26.22 o 
  -2   0  14     3730.41     3539.89     57.16 o 
   0   0  14     1230.85     1171.44     25.86 o 
   2   0  14      417.33      453.36     19.22 o 
   4   0  14     1496.05     1479.19     63.84 o 
   6   0  14      380.19      330.41     33.17 o 
   8   0  14     1443.41     1416.17     71.72 o 
 -11   1  14       13.94       19.68      9.30 o 
 -10   1  14       74.44       69.58     11.22 o 
  -9   1  14      487.14      507.59     22.36 o 
  -8   1  14       15.88       18.96      7.15 o 
  -7   1  14       15.18       20.51      5.89 o 
  -6   1  14       43.96       70.20      7.85 o 
  -5   1  14      722.29      802.48     18.90 o 
  -4   1  14      344.06      387.86     11.58 o 
  -3   1  14      107.23      115.35      6.73 o 
  -2   1  14       41.57       54.48      4.86 o 
  -1   1  14     3171.47     3129.47     36.17 o 
   0   1  14      531.53      545.55     12.78 o 
   1   1  14       10.44       19.72      5.43 o 
   2   1  14       16.52       19.23      5.00 o 
   3   1  14     1097.79     1139.19     25.26 o 
   4   1  14       18.69       16.53      5.52 o 
   5   1  14      311.54      328.76     15.11 o 
   6   1  14      290.38      305.20     18.06 o 
   7   1  14     1474.75     1528.64     63.01 o 
   8   1  14       20.28        5.54      9.55 o 
   9   1  14       24.47       15.75     17.00 o 
  10   1  14       17.94       20.31     19.07 o 
 -11   2  14       58.47       39.79     10.42 o 
 -10   2  14      191.12      183.33     15.95 o 
  -9   2  14       78.90       87.39     14.24 o 
  -8   2  14      188.91      223.64     13.74 o 
  -7   2  14       27.64       26.30      7.27 o 
  -6   2  14     1206.37     1200.79     28.10 o 
  -5   2  14      509.52      469.63     14.94 o 
  -4   2  14       42.66       64.11      6.67 o 
  -3   2  14      302.41      323.26     10.15 o 
  -2   2  14     1516.57     1506.14     32.50 o 
  -1   2  14       14.56       12.15      4.55 o 
   0   2  14      451.85      461.28     15.94 o 
   1   2  14        9.29       11.25      5.37 o 
   2   2  14     1461.00     1420.26     30.18 o 
   3   2  14       31.45       39.69      6.92 o 
   4   2  14      394.36      360.73     15.93 o 
   5   2  14      174.36      186.28     12.57 o 
   6   2  14      537.24      541.60     20.22 o 
   7   2  14       15.19       14.63      7.18 o 
   8   2  14       21.84        5.32     11.09 o 
   9   2  14       27.02       14.10     18.24 o 
  10   2  14       83.73      116.49     30.26 o 
 -10   3  14       58.11       54.92     11.47 o 
  -9   3  14      161.48      164.19     15.30 o 
  -8   3  14       22.38       14.55      6.99 o 
  -7   3  14        9.66       11.02      6.09 o 
  -6   3  14        0.25        8.86      5.23 o 
  -5   3  14     1774.33     1745.66     31.86 o 
  -4   3  14      168.71      197.10     24.89 o 
  -3   3  14        4.09        7.94      6.08 o 
  -2   3  14     1019.71     1050.64     35.18 o 
  -1   3  14      370.85      438.38     15.89 o 
   0   3  14      145.57      147.36     12.38 o 
   1   3  14       11.95        6.88      6.30 o 
   2   3  14       53.64       34.30      8.17 o 
   3   3  14     1234.07     1218.04     29.96 o 
   4   3  14      441.10      458.94     18.78 o 
   5   3  14       17.80       14.81      6.78 o 
   6   3  14       20.21       15.00      6.87 o 
   7   3  14      162.22      174.00     17.28 o 
   8   3  14       65.11       47.81     12.18 o 
   9   3  14       54.73       39.27     23.03 o 
  -9   4  14        9.19       10.25      7.82 o 
  -8   4  14       46.30       48.55      9.49 o 
  -7   4  14      119.81      125.03     13.32 o 
  -6   4  14       63.01       48.52      9.42 o 
  -5   4  14      142.76      127.30     14.45 o 
  -4   4  14      409.16      429.52     22.65 o 
  -3   4  14      564.94      658.28     25.82 o 
  -2   4  14       17.73        8.54      6.32 o 
  -1   4  14        0.28       -2.17      4.84 o 
   0   4  14      229.80      287.01     21.86 o 
   1   4  14        3.48        2.83      6.16 o 
   2   4  14      168.70      149.03     12.56 o 
   3   4  14        7.80       10.85      6.26 o 
   4   4  14      238.56      219.95     15.21 o 
   5   4  14       38.95       37.81      8.57 o 
   6   4  14       42.93       56.65     12.39 o 
   7   4  14        0.05        5.01      8.85 o 
   8   4  14       39.56       40.85     13.18 o 
  -8   5  14       99.30       76.06     15.43 o 
  -7   5  14       37.44       41.58     16.54 o 
  -6   5  14      603.76      565.95     76.92 o 
  -5   5  14       74.83       48.50     15.73 o 
  -4   5  14        3.02       12.98      8.40 o 
  -3   5  14       25.70       32.90      9.83 o 
  -2   5  14        9.20        0.68      7.46 o 
  -1   5  14      210.64      234.25     18.10 o 
   0   5  14       35.42       25.07     27.36 o 
   1   5  14       26.02       41.21      8.48 o 
   2   5  14       52.40       44.22      9.15 o 
   3   5  14      441.66      458.97     28.79 o 
   4   5  14       24.18       22.00     10.35 o 
   5   5  14      149.20      162.57     17.69 o 
   6   5  14       14.61       18.44     10.36 o 
   7   5  14       19.63       10.25     11.70 o 
  -7   6  14      340.93      365.72     28.45 o 
  -6   6  14        1.21        4.04     10.10 o 
  -5   6  14        0.08       -2.18      8.54 o 
  -4   6  14       16.99        3.84      9.12 o 
  -3   6  14       81.30       99.79     20.98 o 
  -2   6  14       72.57       70.98     13.22 o 
  -1   6  14        2.22        4.00     13.16 o 
   0   6  14        7.48        9.73     11.27 o 
   1   6  14      388.28      403.90     25.45 o 
   2   6  14      131.86      150.87     14.69 o 
   3   6  14      116.70       98.16     14.81 o 
   4   6  14       12.06        4.65      8.57 o 
   5   6  14      122.35      137.78     17.91 o 
   6   6  14       20.65       22.15     11.29 o 
  -4   7  14      109.95      127.03     19.58 o 
  -3   7  14       23.72       22.72     11.76 o 
  -2   7  14       16.91       24.01     14.45 o 
  -1   7  14       85.81       77.34     14.54 o 
   0   7  14       22.43       38.10     11.65 o 
   1   7  14        4.32       16.32     12.64 o 
   2   7  14      117.12      114.60     20.92 o 
   3   7  14        0.61        0.84      9.65 o 
 -11   0  15        8.21       19.87     12.24 o 
  -9   0  15       16.47       11.94     12.85 o 
  -7   0  15      421.28      396.83     25.26 o 
  -5   0  15      338.00      293.16     23.56 o 
  -3   0  15      908.34     1069.89     26.91 o 
  -1   0  15     3138.73     3121.19     51.39 o 
   1   0  15       58.61       50.60      6.00 o 
   3   0  15      853.09      764.22     27.29 o 
   5   0  15       93.91      121.88     21.97 o 
   7   0  15      511.64      489.61     40.63 o 
   9   0  15      140.60      113.18     28.19 o 
 -11   1  15       62.96       54.09     11.33 o 
 -10   1  15        3.55        3.86      7.54 o 
  -9   1  15        1.11        0.77      6.48 o 
  -8   1  15      157.90      161.82     13.86 o 
  -7   1  15       45.17       48.30      7.54 o 
  -6   1  15        3.99       -0.84      4.02 o 
  -5   1  15      446.98      485.61     15.21 o 
  -4   1  15      234.36      217.94      9.51 o 
  -3   1  15        1.75        3.06      3.30 o 
  -2   1  15     2290.83     2399.15     30.92 o 
  -1   1  15      570.61      550.78     13.61 o 
   0   1  15      118.83      133.64     10.75 o 
   1   1  15        0.06        0.17      4.43 o 
   2   1  15     1375.84     1402.36     48.14 o 
   3   1  15       36.37       30.02      6.17 o 
   4   1  15       80.85       87.08      8.95 o 
   5   1  15       53.29       82.39     10.82 o 
   6   1  15     1674.07     1586.93     52.03 o 
   7   1  15      235.22      263.03     23.15 o 
   8   1  15       14.98       24.20     12.10 o 
   9   1  15        0.35        3.73     15.34 o 
  10   1  15      291.50      308.44     41.87 o 
 -10   2  15       76.93       90.03     12.92 o 
  -9   2  15      483.61      388.08     28.83 o 
  -8   2  15       14.67       25.08      6.91 o 
  -7   2  15      177.28      192.07     17.23 o 
  -6   2  15       44.91       60.98     10.16 o 
  -5   2  15      417.62      415.34     15.10 o 
  -4   2  15      399.77      365.54     22.36 o 
  -3   2  15     1186.02     1203.40     23.19 o 
  -2   2  15       39.27       22.39      5.98 o 
  -1   2  15      784.50      777.60     26.07 o 
   0   2  15       65.59       77.28     11.91 o 
   1   2  15        2.81        1.08      4.16 o 
   2   2  15      884.09      853.65     22.81 o 
   3   2  15       64.08       70.46      9.75 o 
   4   2  15        0.31       -2.04      4.76 o 
   5   2  15      671.93      667.66     21.91 o 
   6   2  15      134.67      126.22     12.07 o 
   7   2  15      263.54      284.25     33.29 o 
   8   2  15        0.93       -6.63     12.85 o 
   9   2  15       25.54       34.41     20.73 o 
 -10   3  15       84.66       95.86     21.78 o 
  -9   3  15       30.66       32.42      9.14 o 
  -8   3  15        9.29        6.41      5.99 o 
  -7   3  15       47.50       42.53      8.81 o 
  -6   3  15      680.03      737.66     22.42 o 
  -5   3  15       51.43       42.96     10.77 o 
  -4   3  15      141.40      165.00     14.57 o 
  -3   3  15      618.38      651.36     24.40 o 
  -2   3  15       20.38       25.47      6.35 o 
  -1   3  15       83.72       82.69      8.72 o 
   0   3  15       50.77       58.43      8.86 o 
   1   3  15       48.91       68.27      8.58 o 
   2   3  15     1095.11     1116.94     28.36 o 
   3   3  15      156.62      190.44     14.60 o 
   4   3  15        5.71        6.30      5.46 o 
   5   3  15      164.56      159.81     13.05 o 
   6   3  15      257.86      263.09     26.33 o 
   7   3  15       51.22       50.04     11.95 o 
   8   3  15        1.42       15.36      9.88 o 
   9   3  15       96.84      107.78     20.96 o 
  -9   4  15        3.71       13.84      8.31 o 
  -8   4  15       54.84       20.73     11.19 o 
  -7   4  15        3.22       -2.21      6.73 o 
  -6   4  15      198.69      210.98     18.56 o 
  -5   4  15      599.69      546.69     74.53 o 
  -4   4  15      133.47      138.84     14.94 o 
  -3   4  15      465.57      554.44     23.99 o 
  -2   4  15     1223.63     1263.25     66.65 o 
  -1   4  15       52.01       36.81      7.44 o 
   0   4  15      162.32      183.56     15.16 o 
   1   4  15      992.51      999.79     27.78 o 
   2   4  15      104.79      115.90     11.74 o 
   3   4  15      961.87     1013.15     33.31 o 
   4   4  15        2.10       -3.85      5.85 o 
   5   4  15        1.23       -1.54      6.32 o 
   6   4  15        1.11       -5.28      8.43 o 
   7   4  15      137.91      139.58     17.23 o 
   8   4  15       97.26       67.57     14.72 o 
  -8   5  15       53.82       49.65     14.68 o 
  -7   5  15      308.29      258.29     24.76 o 
  -6   5  15      122.97      130.51     16.23 o 
  -5   5  15       10.96       10.23      9.29 o 
  -4   5  15       63.87       54.07     11.85 o 
  -3   5  15      213.32      213.63     21.72 o 
  -2   5  15       31.17       53.19     11.06 o 
  -1   5  15        3.09       -3.75      6.25 o 
   0   5  15       90.40      117.12     25.50 o 
   1   5  15       88.43      114.26     12.12 o 
   2   5  15      117.10      136.42     13.42 o 
   3   5  15      173.77      202.96     18.61 o 
   4   5  15      212.83      169.49     17.72 o 
   5   5  15        4.42       11.27     11.16 o 
   6   5  15        5.17       12.79      9.57 o 
   7   5  15       11.52       17.15     10.58 o 
  -6   6  15       98.20       67.19     14.56 o 
  -5   6  15        1.31        6.65      9.45 o 
  -4   6  15      135.35      135.87     38.62 o 
  -3   6  15       17.02       21.44      9.74 o 
  -2   6  15       51.31       45.87     12.35 o 
  -1   6  15      202.70      243.59     20.71 o 
   0   6  15       49.36       63.31     12.85 o 
   1   6  15       66.96       57.44     12.61 o 
   2   6  15       13.71       18.37     11.07 o 
   3   6  15       62.21       33.53     11.64 o 
   4   6  15      172.08      141.67     24.21 o 
   5   6  15       12.98        6.05      9.44 o 
  -3   7  15       90.57       80.82     15.64 o 
  -2   7  15       91.95      108.28     16.84 o 
  -1   7  15        0.32        2.88      9.69 o 
   0   7  15        7.51       12.28     10.38 o 
   1   7  15      264.77      278.74     52.65 o 
   2   7  15        5.76       25.38     12.63 o 
 -10   0  16      251.89      271.72     26.33 o 
  -8   0  16      371.36      278.55     54.72 o 
  -6   0  16       14.19       30.55      8.35 o 
  -4   0  16      441.24      463.03     18.70 o 
  -2   0  16     2746.67     2513.46     45.84 o 
   0   0  16      105.65       88.26     17.41 o 
   2   0  16     1751.71     1897.16     46.00 o 
   4   0  16        7.55       21.14     12.44 o 
   6   0  16       74.64       92.45     21.97 o 
   8   0  16      100.66       71.31     23.22 o 
 -10   1  16      112.32      106.34     14.48 o 
  -9   1  16      111.18      135.20     20.17 o 
  -8   1  16        0.25       -2.18      5.93 o 
  -7   1  16        2.68        6.28      5.32 o 
  -6   1  16      310.00      310.83     19.74 o 
  -5   1  16       90.45       87.49      8.16 o 
  -4   1  16       64.96       86.92      6.92 o 
  -3   1  16      948.75      951.02     18.26 o 
  -2   1  16       13.28       17.14      4.38 o 
  -1   1  16     1258.33     1263.95     22.52 o 
   0   1  16      166.35      176.11     10.10 o 
   1   1  16      221.69      254.88     11.96 o 
   2   1  16      134.07      131.20      9.61 o 
   3   1  16      719.11      695.68     23.64 o 
   4   1  16      107.72      155.40     19.75 o 
   5   1  16      215.31      202.59     19.91 o 
   6   1  16        7.22        6.37      9.52 o 
   7   1  16       45.52       68.23     31.30 o 
   8   1  16      192.76      232.47     40.42 o 
   9   1  16      269.84      234.65     36.90 o 
 -10   2  16       47.68       59.37     11.59 o 
  -9   2  16        5.64       11.51      9.87 o 
  -8   2  16       20.27       13.60      6.49 o 
  -7   2  16        0.26        0.09      5.12 o 
  -6   2  16      563.07      569.28     22.62 o 
  -5   2  16      204.11      220.03     11.52 o 
  -4   2  16       23.94       29.66      6.44 o 
  -3   2  16        2.15        1.35      3.88 o 
  -2   2  16      419.82      457.49     16.24 o 
  -1   2  16      445.01      424.23     15.47 o 
   0   2  16       84.69       86.98     11.19 o 
   1   2  16      556.41      551.05     21.07 o 
   2   2  16       74.83       70.32      9.86 o 
   3   2  16      746.20      705.73     21.54 o 
   4   2  16      196.18      198.46     13.05 o 
   5   2  16       14.80       13.57      6.47 o 
   6   2  16      327.76      306.07     20.03 o 
   7   2  16        8.65        8.35     10.25 o 
   8   2  16       48.20       57.63     22.80 o 
   9   2  16       45.93       19.90     17.83 o 
 -10   3  16       13.71       17.32      9.24 o 
  -9   3  16       65.11       89.35     11.25 o 
  -8   3  16       48.03       36.83      8.66 o 
  -7   3  16      110.08      108.86     12.24 o 
  -6   3  16      170.15      164.60     13.12 o 
  -5   3  16      687.03      599.46     29.14 o 
  -4   3  16      106.39      104.29     12.58 o 
  -3   3  16        0.28       -2.63      5.49 o 
  -2   3  16        4.05       -3.63      4.57 o 
  -1   3  16        1.71        3.81      4.76 o 
   0   3  16     3343.06     3240.53     63.51 o 
   1   3  16      119.99      136.43     14.00 o 
   2   3  16      650.84      627.85     21.35 o 
   3   3  16       81.46       98.05     10.92 o 
   4   3  16      172.53      202.47     14.42 o 
   5   3  16      278.10      267.11     16.45 o 
   6   3  16       29.34       22.92      8.20 o 
   7   3  16      106.51      153.98     17.55 o 
   8   3  16       98.43       89.41     31.92 o 
  -9   4  16       82.78      107.52     14.66 o 
  -8   4  16       25.07       46.34     12.93 o 
  -7   4  16      110.29       97.62     19.78 o 
  -6   4  16      360.54      259.80     23.23 o 
  -5   4  16       45.45       60.47     12.00 o 
  -4   4  16      306.88      241.50     18.14 o 
  -3   4  16      742.68      671.87     46.48 o 
  -2   4  16       62.18       79.48     11.79 o 
  -1   4  16        3.88        4.97      6.68 o 
   0   4  16       43.53       65.37      9.35 o 
   1   4  16      319.79      363.62     17.73 o 
   2   4  16      721.57      679.80     23.61 o 
   3   4  16        0.35       -2.42      5.99 o 
   4   4  16       19.50       10.57      7.42 o 
   5   4  16      125.15      141.89     14.23 o 
   6   4  16      454.24      438.18     55.70 o 
   7   4  16       14.93       26.08     11.57 o 
   8   4  16        0.53        6.44     10.06 o 
  -8   5  16       57.63       46.10     14.93 o 
  -7   5  16        2.81        8.11     11.58 o 
  -6   5  16        3.02       -2.08      8.48 o 
  -5   5  16      560.47      557.56     28.50 o 
  -4   5  16      722.80      646.25     58.81 o 
  -3   5  16        0.70       -6.87      6.50 o 
  -2   5  16      153.05      151.73     16.27 o 
  -1   5  16      114.86      101.06     14.04 o 
   0   5  16       95.90      130.42     15.56 o 
   1   5  16      190.47      215.87     15.93 o 
   2   5  16       72.69       66.53     12.14 o 
   3   5  16       21.54       27.54      9.03 o 
   4   5  16      302.74      226.85     19.91 o 
   5   5  16       42.03       17.94     13.61 o 
   6   5  16       67.98       64.64     17.39 o 
  -6   6  16        3.58        5.19     10.63 o 
  -5   6  16      148.77      114.89     22.75 o 
  -4   6  16       12.28        8.44      9.44 o 
  -3   6  16       81.68       98.57     17.96 o 
  -2   6  16       96.20       81.56     14.78 o 
  -1   6  16       21.32       38.86     11.13 o 
   0   6  16        1.01       -3.06      7.95 o 
   1   6  16       16.77        4.88      8.94 o 
   2   6  16      136.80      134.15     14.63 o 
   3   6  16      106.49      114.63     16.41 o 
   4   6  16        6.44        7.06      9.50 o 
   5   6  16      175.46      144.04     24.97 o 
  -2   7  16        0.65        3.16     10.00 o 
  -1   7  16       20.04       31.91     12.07 o 
   0   7  16      152.03      183.76     20.45 o 
   1   7  16        0.98        0.78     12.85 o 
  -7   0  17      140.07      142.77     17.29 o 
  -5   0  17        4.76       15.63      6.81 o 
  -3   0  17     1060.07     1177.75     29.70 o 
  -1   0  17      523.63      512.16     17.16 o 
   1   0  17      458.16      465.62     20.55 o 
   3   0  17      859.58      821.68     48.50 o 
   5   0  17      344.91      296.42     33.58 o 
   7   0  17        7.15       -4.97     12.85 o 
   9   0  17      374.04      400.06     45.60 o 
 -10   1  17      197.43      189.06     22.32 o 
  -9   1  17        0.16       -0.71      7.08 o 
  -8   1  17       27.96       31.96      8.48 o 
  -7   1  17       63.40       61.42     10.04 o 
  -6   1  17      145.02      163.86     12.45 o 
  -5   1  17       13.08        4.10      5.18 o 
  -4   1  17       85.62       80.73      6.94 o 
  -3   1  17      462.65      445.41     16.27 o 
  -2   1  17     1908.50     1893.63     30.42 o 
  -1   1  17      406.88      435.91     14.97 o 
   0   1  17      138.10      165.33     15.02 o 
   1   1  17      125.57      151.59      9.94 o 
   2   1  17     1220.51     1204.67     32.43 o 
   3   1  17       93.43      101.18     11.34 o 
   4   1  17       25.83       19.50      9.37 o 
   5   1  17       79.07       76.76     14.62 o 
   6   1  17       16.56       21.76     11.26 o 
   7   1  17       19.77       11.57     10.83 o 
   8   1  17       73.66       72.42     17.47 o 
   9   1  17       38.38       29.02     22.39 o 
 -10   2  17        0.08       -3.39      7.92 o 
  -9   2  17       78.79      100.00     12.59 o 
  -8   2  17       28.61       25.71      7.83 o 
  -7   2  17      142.46      175.65     12.24 o 
  -6   2  17       35.20       40.25      7.29 o 
  -5   2  17      523.13      492.83     31.89 o 
  -4   2  17        0.81       -0.48      4.57 o 
  -3   2  17        2.62        9.34      5.57 o 
  -2   2  17     1194.49     1201.65     30.68 o 
  -1   2  17        4.75        7.45      5.23 o 
   0   2  17      214.96      222.42     12.36 o 
   1   2  17      134.89      162.41     12.99 o 
   2   2  17       91.06       92.58     11.25 o 
   3   2  17      239.92      263.35     14.73 o 
   4   2  17      199.68      213.07     13.93 o 
   5   2  17       43.12       30.16      9.10 o 
   6   2  17        1.41        1.03      6.98 o 
   7   2  17       16.38       26.51     11.80 o 
   8   2  17        3.28       40.21     19.48 o 
   9   2  17       76.69       72.14     25.29 o 
  -9   3  17       17.85       21.01      8.35 o 
  -8   3  17        2.90        5.07      7.63 o 
  -7   3  17       39.65       36.43      8.97 o 
  -6   3  17      570.86      552.36     25.87 o 
  -5   3  17        0.21       -6.70      6.38 o 
  -4   3  17       35.45       30.40      8.89 o 
  -3   3  17      235.50      259.41     22.60 o 
  -2   3  17        1.06        3.74      4.99 o 
  -1   3  17     1929.90     1994.15     39.61 o 
   0   3  17       53.97       61.68      8.54 o 
   1   3  17     1277.33     1328.19     36.85 o 
   2   3  17       62.16       65.19     10.79 o 
   3   3  17       74.55       67.35      9.97 o 
   4   3  17      141.68      137.97     12.72 o 
   5   3  17      106.06      102.37     12.25 o 
   6   3  17      292.87      306.00     33.40 o 
   7   3  17      148.24      146.80     20.79 o 
   8   3  17        9.12       26.46     14.28 o 
  -8   4  17      178.28      183.18     26.47 o 
  -7   4  17       89.15      114.27     33.19 o 
  -6   4  17        1.27        4.68      8.77 o 
  -5   4  17      227.65      208.70     18.26 o 
  -4   4  17       91.19       85.04     13.45 o 
  -3   4  17      102.68      114.08     13.89 o 
  -2   4  17       17.84       10.06      7.47 o 
  -1   4  17      962.85      950.06     32.44 o 
   0   4  17      248.35      268.07     15.90 o 
   1   4  17      172.96      175.45     13.45 o 
   2   4  17      293.85      318.68     20.85 o 
   3   4  17       31.90       31.20      8.72 o 
   4   4  17      407.39      434.29     21.38 o 
   5   4  17      640.92      722.16     26.63 o 
   6   4  17        9.28        4.98      9.39 o 
   7   4  17      140.58      187.66     20.78 o 
  -7   5  17        2.88       11.40     10.77 o 
  -6   5  17      212.10      217.47     28.69 o 
  -5   5  17      199.18      188.99     46.01 o 
  -4   5  17        9.55      -10.11      7.82 o 
  -3   5  17       93.47       98.92     14.35 o 
  -2   5  17      190.18      211.96     19.12 o 
  -1   5  17        4.90        5.04      7.96 o 
   0   5  17        0.01       12.89      7.81 o 
   1   5  17       11.16        8.42      6.87 o 
   2   5  17      141.17      164.92     17.71 o 
   3   5  17      476.18      440.01     45.82 o 
   4   5  17       40.48       20.94      9.28 o 
   5   5  17       92.71      106.40     15.78 o 
   6   5  17      232.06      180.01     25.04 o 
  -5   6  17       27.75       29.96     12.14 o 
  -4   6  17      186.52      175.08     19.73 o 
  -3   6  17       48.81       41.71     19.87 o 
  -2   6  17        1.08       -5.38      8.36 o 
  -1   6  17       53.84       68.47     13.43 o 
   0   6  17       71.14       71.12     13.95 o 
   1   6  17      170.09      188.75     25.03 o 
   2   6  17       52.13       43.08     10.48 o 
   3   6  17       45.58       43.41     14.87 o 
   4   6  17      104.57       99.59     16.91 o 
 -10   0  18      381.03      347.82     29.33 o 
  -8   0  18        7.49       28.56     12.63 o 
  -6   0  18      583.18      613.02     33.79 o 
  -4   0  18        6.57        4.75      6.06 o 
  -2   0  18     1253.39     1317.09     39.04 o 
   0   0  18      415.22      393.65     24.87 o 
   2   0  18     1975.19     1834.47     77.11 o 
   4   0  18      106.31      146.34     25.70 o 
   6   0  18      179.27      266.57     35.24 o 
   8   0  18        0.31      -13.68     13.68 o 
 -10   1  18       16.21       17.81      9.61 o 
  -9   1  18      182.75      195.41     15.72 o 
  -8   1  18       78.01       41.22      9.32 o 
  -7   1  18      468.13      520.63     24.53 o 
  -6   1  18       98.30       86.17     10.33 o 
  -5   1  18      426.38      440.83     26.12 o 
  -4   1  18       32.34       32.38      6.07 o 
  -3   1  18      507.85      521.57     15.38 o 
  -2   1  18      211.96      205.87     14.24 o 
  -1   1  18      260.60      251.26     12.64 o 
   0   1  18       18.56        2.12      5.28 o 
   1   1  18      940.17      983.81     32.65 o 
   2   1  18      429.88      374.71     24.02 o 
   3   1  18      409.71      407.75     19.75 o 
   4   1  18       23.93       29.10     11.04 o 
   5   1  18      113.63      152.03     25.29 o 
   6   1  18        3.26       -2.10      8.07 o 
   7   1  18       19.20       20.12     11.92 o 
   8   1  18        3.03        1.04     11.73 o 
 -10   2  18       42.70       36.76     10.55 o 
  -9   2  18       39.51       38.59      9.81 o 
  -8   2  18        7.82       -0.87      6.14 o 
  -7   2  18        1.34        2.00      5.76 o 
  -6   2  18      161.89      192.99     13.94 o 
  -5   2  18       29.99       30.77      7.24 o 
  -4   2  18       17.38       20.06     10.59 o 
  -3   2  18      636.16      603.97     19.99 o 
  -2   2  18       21.89       22.07      6.28 o 
  -1   2  18      259.11      267.19     19.09 o 
   0   2  18       38.87       36.63      6.90 o 
   1   2  18       32.17       34.74      6.98 o 
   2   2  18      286.46      260.37     21.60 o 
   3   2  18      118.66      103.32     10.80 o 
   4   2  18        2.42       -2.89      6.29 o 
   5   2  18       30.35       26.38     10.49 o 
   6   2  18      169.92      148.68     25.08 o 
   7   2  18        0.82       -3.22     10.36 o 
   8   2  18        5.82        0.41     15.34 o 
  -9   3  18       41.34       25.69     10.12 o 
  -8   3  18       14.00       17.86      8.88 o 
  -7   3  18      152.15      126.94     24.25 o 
  -6   3  18        0.01        5.88      8.08 o 
  -5   3  18      222.80      197.06     17.00 o 
  -4   3  18      239.08      260.75     18.37 o 
  -3   3  18      420.67      391.09     34.65 o 
  -2   3  18        3.39        8.61      6.40 o 
  -1   3  18      172.08      212.90     15.49 o 
   0   3  18      101.42       92.59      9.92 o 
   1   3  18       19.20       14.85      7.33 o 
   2   3  18      565.76      544.21     20.37 o 
   3   3  18        0.63        0.73      6.15 o 
   4   3  18      170.01      198.19     14.94 o 
   5   3  18      442.29      442.64     21.22 o 
   6   3  18      180.84      182.77     18.19 o 
   7   3  18      102.83      151.19     24.46 o 
   8   3  18        0.14        3.73     17.41 o 
  -8   4  18        0.71       -7.57      9.91 o 
  -7   4  18       61.09       70.23     14.10 o 
  -6   4  18      321.09      321.80     22.82 o 
  -5   4  18       68.47       72.54     12.98 o 
  -4   4  18       58.15       56.79     10.98 o 
  -3   4  18        3.72        7.83      7.74 o 
  -2   4  18      752.93      783.25     37.15 o 
  -1   4  18      318.19      329.10     21.05 o 
   0   4  18        1.68       -0.02      5.79 o 
   1   4  18       64.05       57.97     11.23 o 
   2   4  18       14.90       22.45      7.49 o 
   3   4  18      498.74      421.95     27.65 o 
   4   4  18      208.12      169.30     15.12 o 
   5   4  18        0.38        1.75      7.34 o 
   6   4  18      379.95      334.78     44.81 o 
   7   4  18      221.45      189.19     24.67 o 
  -7   5  18       19.09       13.28     10.86 o 
  -6   5  18        1.07        4.42     10.47 o 
  -5   5  18        0.95       -0.28      8.88 o 
  -4   5  18       24.52       28.73     11.03 o 
  -3   5  18      139.83      109.82     15.25 o 
  -2   5  18        0.06        0.37      7.47 o 
  -1   5  18       96.78      105.84     15.23 o 
   0   5  18       49.73       50.18     11.44 o 
   1   5  18      377.58      398.38     49.35 o 
   2   5  18       59.05       79.84     11.60 o 
   3   5  18       23.88       16.71     10.08 o 
   4   5  18       17.17       24.18      9.67 o 
   5   5  18       93.43       82.38     14.88 o 
  -5   6  18      131.25      143.80     18.95 o 
  -4   6  18       20.76       14.98     10.26 o 
  -3   6  18       53.34       52.87     17.15 o 
  -2   6  18       61.24       52.60     16.60 o 
  -1   6  18       29.91       43.16     12.42 o 
   0   6  18        4.56        7.98      9.55 o 
   1   6  18        9.50        8.95     12.19 o 
   2   6  18       51.44       73.97     20.66 o 
   3   6  18       85.85       70.73     17.33 o 
  -9   0  19      170.79      161.27     31.51 o 
  -7   0  19      885.14      935.08     38.74 o 
  -5   0  19       16.68       19.32      8.11 o 
  -3   0  19      899.56      894.76     33.07 o 
  -1   0  19      380.26      410.83     24.67 o 
   1   0  19     2078.00     1692.69     74.21 o 
   3   0  19      358.80      306.78     33.17 o 
   5   0  19       33.63       36.90     16.58 o 
   7   0  19        5.53       -4.15     15.34 o 
  -9   1  19        3.37       -1.64      8.01 o 
  -8   1  19      134.25      142.75     13.65 o 
  -7   1  19       36.51       53.95     10.61 o 
  -6   1  19      588.80      554.19     27.49 o 
  -5   1  19       95.94      114.60     10.63 o 
  -4   1  19        5.63        4.89      4.72 o 
  -3   1  19        7.60       12.27      5.11 o 
  -2   1  19     1106.93     1151.27     34.05 o 
  -1   1  19        0.04       -0.30      7.06 o 
   0   1  19      446.43      453.37     19.32 o 
   1   1  19       32.11       28.70      8.97 o 
   2   1  19      651.41      664.87     24.55 o 
   3   1  19       84.28       71.88     14.22 o 
   4   1  19      374.30      377.76     71.72 o 
   5   1  19       33.04       41.85     13.04 o 
   6   1  19       42.56       52.50     14.62 o 
   7   1  19        0.54       -1.28     10.40 o 
   8   1  19       98.40      136.92     21.96 o 
  -9   2  19       22.60       19.49      9.10 o 
  -8   2  19        0.18       -2.61      8.11 o 
  -7   2  19      183.65      204.77     15.06 o 
  -6   2  19        0.11        2.45      6.22 o 
  -5   2  19       30.77       23.96     13.90 o 
  -4   2  19      175.14      182.15     15.43 o 
  -3   2  19      654.26      679.56     21.66 o 
  -2   2  19       86.95       95.24     10.74 o 
  -1   2  19      118.14      111.39     10.26 o 
   0   2  19       13.96       21.19      6.28 o 
   1   2  19      175.45      173.14     15.54 o 
   2   2  19       12.66       27.02     10.80 o 
   3   2  19      115.22      134.41     14.33 o 
   4   2  19      152.00      151.81     23.24 o 
   5   2  19      462.43      477.57     42.08 o 
   6   2  19        0.06       13.69     10.99 o 
   7   2  19       67.57       62.91     20.73 o 
   8   2  19        6.13       -7.46     14.51 o 
  -9   3  19      243.68      229.96     25.73 o 
  -8   3  19        1.86        7.64     10.09 o 
  -7   3  19        3.94        9.13      9.29 o 
  -6   3  19      249.30      250.61     19.98 o 
  -5   3  19       51.60       44.43     14.19 o 
  -4   3  19      125.53      141.46     20.89 o 
  -3   3  19       31.47       21.73      8.36 o 
  -2   3  19      144.13      158.08     21.37 o 
  -1   3  19       31.05       24.58      7.13 o 
   0   3  19        1.93       -0.24      5.59 o 
   1   3  19      141.74      131.67     11.60 o 
   2   3  19       88.73      113.44     16.34 o 
   3   3  19      218.20      271.81     28.18 o 
   4   3  19      127.07      134.48     13.22 o 
   5   3  19       75.10       73.34     13.40 o 
   6   3  19      344.51      350.82     31.54 o 
   7   3  19        2.82       -4.15     15.75 o 
  -8   4  19       32.14       10.44     15.52 o 
  -7   4  19      152.13      182.26     28.59 o 
  -6   4  19        1.34       -3.50      8.98 o 
  -5   4  19        9.06       -0.65      8.16 o 
  -4   4  19       62.22       64.13     12.68 o 
  -3   4  19      184.49      187.28     19.18 o 
  -2   4  19       24.58       31.82      9.55 o 
  -1   4  19       14.05        9.66      7.86 o 
   0   4  19       53.55       57.51      9.30 o 
   1   4  19      357.67      317.12     17.82 o 
   2   4  19      177.90      134.27     13.07 o 
   3   4  19      208.23      195.65     30.48 o 
   4   4  19        0.24       -5.50      6.83 o 
   5   4  19      188.76      230.18     17.50 o 
   6   4  19      110.13       81.70     18.01 o 
  -6   5  19        0.31        1.80      9.64 o 
  -5   5  19       30.08       35.39     12.18 o 
  -4   5  19      250.05      205.53     20.01 o 
  -3   5  19        0.78        6.49      9.57 o 
  -2   5  19       92.79      100.20     15.66 o 
  -1   5  19        3.56       -3.14      7.62 o 
   0   5  19       24.84       20.08      9.09 o 
   1   5  19        0.67        6.68      7.29 o 
   2   5  19       85.60       72.24     16.37 o 
   3   5  19       13.65        2.10      9.40 o 
   4   5  19       36.23       38.32     10.46 o 
   5   5  19       52.64       76.03     26.81 o 
  -4   6  19       37.52       45.89     13.51 o 
  -3   6  19       46.48       23.77     11.22 o 
  -2   6  19        1.67       -0.19      8.84 o 
  -1   6  19       62.54       51.62     13.14 o 
   0   6  19       82.47       86.93     15.41 o 
   1   6  19       40.82       41.75     12.70 o 
   2   6  19       24.56       40.76     13.25 o 
  -8   0  20      738.76      795.15     55.97 o 
  -6   0  20      178.40      157.97     32.13 o 
  -4   0  20      846.43      931.74     35.44 o 
  -2   0  20      273.20      313.93     19.90 o 
   0   0  20     1096.63     1035.18     56.80 o 
   2   0  20      560.28      474.27     38.97 o 
   4   0  20      406.45      360.68     38.14 o 
   6   0  20       81.06       65.09     22.39 o 
   8   0  20       52.49       33.17     23.63 o 
  -9   1  20       14.95       13.77      8.85 o 
  -8   1  20       11.22       14.18      8.09 o 
  -7   1  20      173.25      210.88     14.81 o 
  -6   1  20        6.53       12.19      8.62 o 
  -5   1  20        9.01       11.03      6.43 o 
  -4   1  20      388.23      361.55     14.89 o 
  -3   1  20      222.51      249.49     14.18 o 
  -2   1  20        9.69       10.84      6.86 o 
  -1   1  20      220.46      212.85     26.24 o 
   0   1  20        1.02       -0.44      5.61 o 
   1   1  20      856.65      862.94     27.81 o 
   2   1  20        6.40       22.53      9.92 o 
   3   1  20        5.95        4.03      8.37 o 
   4   1  20      161.08      172.58     20.65 o 
   5   1  20      371.52      410.90     30.47 o 
   6   1  20        2.30       -2.92     10.21 o 
   7   1  20        9.53       15.04     12.44 o 
   8   1  20        0.04       -5.12     12.46 o 
  -9   2  20       16.67       15.71     10.22 o 
  -8   2  20        5.60       -7.63      7.85 o 
  -7   2  20        5.44        8.64      7.62 o 
  -6   2  20       92.16      105.46     14.06 o 
  -5   2  20      127.76      116.21     13.95 o 
  -4   2  20      315.83      312.97     26.88 o 
  -3   2  20        0.01       -4.47      6.10 o 
  -2   2  20      228.62      218.37     13.62 o 
  -1   2  20       30.22       28.11      7.09 o 
   0   2  20      104.27      105.56     13.94 o 
   1   2  20      230.26      191.43     15.30 o 
   2   2  20      127.55      126.75     13.40 o 
   3   2  20      127.38      131.80     14.51 o 
   4   2  20      253.54      330.91     27.26 o 
   5   2  20       86.30       83.03     17.44 o 
   6   2  20      219.41      251.12     26.07 o 
   7   2  20       15.00        3.87     12.98 o 
  -8   3  20      112.38      119.22     17.69 o 
  -7   3  20       38.96       29.23     13.24 o 
  -6   3  20        1.36        0.98      8.22 o 
  -5   3  20        0.82       -6.89      7.57 o 
  -4   3  20       37.92       35.23      9.86 o 
  -3   3  20      307.84      294.23     19.85 o 
  -2   3  20      205.49      206.36     25.33 o 
  -1   3  20        3.07        7.01      6.57 o 
   0   3  20        1.85        0.90      5.90 o 
   1   3  20      275.86      288.93     16.27 o 
   2   3  20      226.00      218.46     23.94 o 
   3   3  20       20.13       19.23      8.93 o 
   4   3  20       18.23       15.09      9.24 o 
   5   3  20      292.00      296.20     21.77 o 
   6   3  20       26.85       39.26     14.52 o 
   7   3  20        4.05        6.63     16.17 o 
  -7   4  20       23.48       29.93     12.33 o 
  -6   4  20       23.52       16.92     10.53 o 
  -5   4  20       38.43       24.45     13.39 o 
  -4   4  20       99.11       74.53     13.49 o 
  -3   4  20        5.68       -4.44      9.80 o 
  -2   4  20       54.77       50.93     11.40 o 
  -1   4  20       90.37       71.35     18.48 o 
   0   4  20      469.60      507.62     21.71 o 
   1   4  20        0.03        1.18      6.44 o 
   2   4  20        0.20       -3.09      6.81 o 
   3   4  20       37.99       40.06      9.31 o 
   4   4  20       91.35       66.66     21.66 o 
   5   4  20        6.96       26.10     11.40 o 
   6   4  20       20.89        9.22     12.24 o 
  -6   5  20        8.38       10.68     10.58 o 
  -5   5  20       65.30       90.56     16.27 o 
  -4   5  20      110.24       66.28     13.97 o 
  -3   5  20      134.34      148.93     19.86 o 
  -2   5  20        7.60       13.89      9.49 o 
  -1   5  20       42.70       43.94     11.85 o 
   0   5  20       72.99       41.01     11.83 o 
   1   5  20       43.99       34.35     10.76 o 
   2   5  20      142.65      187.83     22.76 o 
   3   5  20       28.82       27.83      9.93 o 
   4   5  20       14.22       -3.17     12.64 o 
  -2   6  20       37.36       29.94     21.87 o 
  -1   6  20      152.85      200.26     21.12 o 
   0   6  20        1.05       -5.55      9.18 o 
   1   6  20        3.78       24.94     10.81 o 
  -9   0  21       87.82       78.35     24.05 o 
  -7   0  21       91.21      130.95     18.86 o 
  -5   0  21       12.46        0.69      8.90 o 
  -3   0  21      101.18       85.32     13.35 o 
  -1   0  21        6.74      -10.36      9.95 o 
   1   0  21       97.01       94.52     21.97 o 
   3   0  21      320.49      291.44     35.24 o 
   5   0  21       87.69      157.54     30.68 o 
   7   0  21       16.29        9.54     17.41 o 
  -9   1  21       12.15        7.36      8.46 o 
  -8   1  21      101.48      114.81     15.05 o 
  -7   1  21        4.48        5.24      8.35 o 
  -6   1  21        4.01        5.94      6.83 o 
  -5   1  21       86.78       90.80     10.43 o 
  -4   1  21      359.22      370.79     17.81 o 
  -3   1  21      122.19      139.04     17.71 o 
  -2   1  21        8.79       17.25      7.72 o 
  -1   1  21        2.24       -0.36      5.52 o 
   0   1  21      670.88      649.24     24.34 o 
   1   1  21        5.96        2.88      9.33 o 
   2   1  21        1.94       -2.63     14.51 o 
   3   1  21      189.38      192.26     26.53 o 
   4   1  21      479.42      431.47     33.99 o 
   5   1  21       40.80       19.59     12.01 o 
   6   1  21        0.49        5.36     11.13 o 
   7   1  21        8.66       -5.00     12.56 o 
  -8   2  21        3.54       -0.98      8.84 o 
  -7   2  21      247.27      255.57     24.14 o 
  -6   2  21       52.18       37.36     10.26 o 
  -5   2  21       11.60        7.80      8.34 o 
  -4   2  21      243.88      221.43     17.38 o 
  -3   2  21      196.15      201.44     16.16 o 
  -2   2  21       48.87       54.24      8.70 o 
  -1   2  21      144.64      154.54     12.14 o 
   0   2  21        1.57       -1.08      6.11 o 
   1   2  21      325.30      359.53     38.96 o 
   2   2  21        7.17        5.47      6.92 o 
   3   2  21       26.64       50.67     14.80 o 
   4   2  21       13.37       14.59     19.69 o 
   5   2  21      478.12      476.06     33.56 o 
   6   2  21        6.26       15.73     12.16 o 
   7   2  21       66.72       80.18     19.34 o 
  -8   3  21        5.49       -3.22     10.20 o 
  -7   3  21       27.31       18.99     11.44 o 
  -6   3  21       35.90       50.23     12.19 o 
  -5   3  21       77.72       91.48     14.14 o 
  -4   3  21      100.04      107.77     19.45 o 
  -3   3  21       64.97       59.32     11.49 o 
  -2   3  21        0.60        5.09      7.19 o 
  -1   3  21       81.46       71.93     10.32 o 
   0   3  21      235.58      225.95     15.08 o 
   1   3  21      107.20      107.81     11.30 o 
   2   3  21       15.54       20.23     12.64 o 
   3   3  21      174.71      190.19     17.78 o 
   4   3  21      185.86      179.29     19.30 o 
   5   3  21        8.76       10.96     12.16 o 
   6   3  21       30.29       39.59     15.54 o 
  -7   4  21        9.97        3.67      9.72 o 
  -6   4  21       76.21       51.21     13.03 o 
  -5   4  21      124.42      154.36     26.61 o 
  -4   4  21        5.04        7.13     12.39 o 
  -3   4  21      120.28      119.90     15.66 o 
  -2   4  21        0.43        1.17      7.46 o 
  -1   4  21       43.24       28.30     10.21 o 
   0   4  21        1.88        8.85      7.36 o 
   1   4  21      132.49      129.92     13.27 o 
   2   4  21      131.99      149.81     16.50 o 
   3   4  21       67.85       69.85     15.08 o 
   4   4  21        1.53       -4.00      8.92 o 
   5   4  21       20.71       26.58     12.32 o 
  -5   5  21       47.48       38.33     17.83 o 
  -4   5  21       72.49       58.46     13.83 o 
  -3   5  21        3.21        3.71      9.51 o 
  -2   5  21        6.71       12.11      9.90 o 
  -1   5  21      155.71      173.93     31.71 o 
   0   5  21       23.58       39.42     11.28 o 
   1   5  21       18.52       20.33     10.18 o 
   2   5  21       10.04        3.97     10.11 o 
   3   5  21      194.15      207.99     18.06 o 
  -8   0  22      122.19      102.38     23.01 o 
  -6   0  22        7.47       15.75     14.10 o 
  -4   0  22      330.42      385.57     44.57 o 
  -2   0  22       10.76       11.61     13.68 o 
   0   0  22        5.19        1.66     13.68 o 
   2   0  22       16.80        8.71     13.27 o 
   4   0  22      529.66      514.48     44.77 o 
   6   0  22       69.48       84.16     26.53 o 
  -8   1  22        2.49        5.92      9.52 o 
  -7   1  22      186.36      189.96     18.29 o 
  -6   1  22       66.34       61.78     10.21 o 
  -5   1  22      120.65      149.73     15.06 o 
  -4   1  22       59.47       49.41     13.24 o 
  -3   1  22      411.28      438.06     47.91 o 
  -2   1  22      164.33      158.08     14.39 o 
  -1   1  22       47.52       46.57     12.74 o 
   0   1  22       15.38       10.94     18.66 o 
   1   1  22       63.85       53.18     28.19 o 
   2   1  22       11.82        5.33      9.36 o 
   3   1  22      245.38      235.14     30.26 o 
   4   1  22        0.04       -1.03      9.20 o 
   5   1  22       47.36       36.09     16.79 o 
   6   1  22       40.10       51.79     16.85 o 
   7   1  22       64.71       66.50     28.19 o 
  -8   2  22       20.46       21.70     13.89 o 
  -7   2  22       39.25       42.84     12.40 o 
  -6   2  22      140.36      106.55     14.79 o 
  -5   2  22      250.98      260.63     41.66 o 
  -4   2  22       63.16       55.11     11.59 o 
  -3   2  22        0.17        8.41      7.50 o 
  -2   2  22        6.15        4.02      6.18 o 
  -1   2  22       60.63       43.91     10.17 o 
   0   2  22      273.24      272.30     35.75 o 
   1   2  22        0.10       -7.14      6.44 o 
   2   2  22        1.56        2.69      9.67 o 
   3   2  22       27.07       18.66     24.87 o 
   4   2  22      259.78      297.06     27.99 o 
   5   2  22       85.72      112.29     31.09 o 
   6   2  22        1.28        9.78     13.10 o 
  -7   3  22       60.70       35.75     13.09 o 
  -6   3  22      111.43       91.58     22.09 o 
  -5   3  22       32.15       32.91     11.25 o 
  -4   3  22       60.99       59.51     12.14 o 
  -3   3  22       61.77       68.74     12.48 o 
  -2   3  22       64.60       88.12     16.47 o 
  -1   3  22      269.41      275.50     16.86 o 
   0   3  22        0.24       -2.23      6.52 o 
   1   3  22      165.70      177.64     17.14 o 
   2   3  22       39.37       47.40     11.28 o 
   3   3  22      123.49      118.31     19.91 o 
   4   3  22       29.61       24.66     11.04 o 
   5   3  22      101.66      110.47     20.30 o 
  -6   4  22       23.25       -0.11     14.98 o 
  -5   4  22        3.93       14.40     10.50 o 
  -4   4  22       43.75       34.25     11.77 o 
  -3   4  22       18.68       12.30      9.82 o 
  -2   4  22        1.91       -5.92      7.98 o 
  -1   4  22        0.31        6.04      8.33 o 
   0   4  22      277.53      255.10     20.14 o 
   1   4  22       92.35       96.41     12.51 o 
   2   4  22        6.07       12.50      7.65 o 
   3   4  22       60.16       46.31     16.09 o 
   4   4  22       24.90       45.32     13.75 o 
  -4   5  22        1.54        6.94     11.36 o 
  -3   5  22        0.14        3.99      9.51 o 
  -2   5  22      154.12      189.68     20.44 o 
  -1   5  22       42.21       41.96     14.15 o 
   0   5  22       22.10       10.63     11.76 o 
   1   5  22       88.88      115.52     16.60 o 
   2   5  22      195.42      221.56     18.67 o 
  -7   0  23        3.74       -2.49     14.10 o 
  -5   0  23      326.51      322.54     31.92 o 
  -3   0  23       61.25       66.75     21.14 o 
  -1   0  23       13.88        2.49     13.68 o 
   1   0  23       47.97       14.92     14.92 o 
   3   0  23      145.52      201.48     33.17 o 
   5   0  23        6.17       14.10     17.00 o 
  -8   1  23      112.84      132.56     16.66 o 
  -7   1  23       15.47       22.49      9.98 o 
  -6   1  23        0.10       -5.72      8.61 o 
  -5   1  23      104.27       97.78     17.03 o 
  -4   1  23      619.35      616.88     40.63 o 
  -3   1  23       10.51       13.69      8.45 o 
  -2   1  23       55.67       38.37      9.92 o 
  -1   1  23       32.99       25.89     11.92 o 
   0   1  23      229.42      276.67     41.46 o 
   1   1  23       28.21       27.81     12.10 o 
   2   1  23       17.40       10.57     10.21 o 
   3   1  23       17.38       11.31     11.15 o 
   4   1  23       72.99       78.59     17.41 o 
   5   1  23        7.86       13.99     12.63 o 
   6   1  23      131.41      157.72     23.88 o 
  -7   2  23        8.13        0.61      9.91 o 
  -6   2  23       13.66       18.87     10.64 o 
  -5   2  23      117.05      126.18     15.56 o 
  -4   2  23        8.17        8.08      8.65 o 
  -3   2  23       84.26       69.36     14.80 o 
  -2   2  23      129.39      146.30     15.43 o 
  -1   2  23      313.05      341.76     22.22 o 
   0   2  23        1.89       -4.08      7.16 o 
   1   2  23       44.02       38.14     15.34 o 
   2   2  23       29.74       38.08     13.48 o 
   3   2  23      217.79      222.94     25.29 o 
   4   2  23       55.49       36.30     15.96 o 
   5   2  23       48.23       24.32     14.14 o 
  -6   3  23       18.76       20.92     11.35 o 
  -5   3  23       28.46       22.53     11.14 o 
  -4   3  23      102.17      145.42     16.47 o 
  -3   3  23       18.44       11.30      8.92 o 
  -2   3  23       42.79       26.04     10.20 o 
  -1   3  23        5.60        4.10      6.83 o 
   0   3  23      238.96      236.59     20.68 o 
   1   3  23        0.73        0.61      8.04 o 
   2   3  23       11.71       13.34      8.80 o 
   3   3  23       11.85       -0.90     11.28 o 
   4   3  23      153.48      138.77     21.98 o 
   5   3  23       17.36       -3.93     12.44 o 
  -5   4  23        3.93        9.70     10.87 o 
  -4   4  23       34.91       24.86     11.34 o 
  -3   4  23        1.25       -0.74      9.29 o 
  -2   4  23       56.00       59.17     13.01 o 
  -1   4  23      178.61      134.72     16.14 o 
   0   4  23        1.89        2.06      8.26 o 
   1   4  23       12.43       32.34      9.47 o 
   2   4  23      112.55      118.28     16.04 o 
   3   4  23       19.10       21.47     14.18 o 
  -2   5  23       20.90       13.89     11.36 o 
  -1   5  23       32.13       39.29     13.05 o 
   0   5  23       55.82       17.68     11.46 o 
  -6   0  24       78.45       62.60     19.90 o 
  -4   0  24      412.45      276.93     37.31 o 
  -2   0  24      173.81      172.46     30.26 o 
   0   0  24      173.57      208.11     33.17 o 
   2   0  24        3.34       20.31     16.58 o 
   4   0  24      134.41      185.73     33.58 o 
  -7   1  24        6.57       12.02     14.51 o 
  -6   1  24       21.09       12.02     14.10 o 
  -5   1  24      175.79      207.90     22.37 o 
  -4   1  24        0.12       -0.17      9.26 o 
  -3   1  24       56.97       52.37     11.51 o 
  -2   1  24       83.52       78.20     16.22 o 
  -1   1  24       60.44       49.50     20.11 o 
   0   1  24       38.92       25.44     13.89 o 
   1   1  24       14.98       13.68     11.85 o 
   2   1  24        5.93       -3.66     10.26 o 
   3   1  24      167.54      212.88     24.62 o 
   4   1  24       25.09       19.94     13.92 o 
   5   1  24        1.25       -6.77     11.68 o 
  -7   2  24        4.97        7.77     10.35 o 
  -6   2  24       15.89        9.14     11.03 o 
  -5   2  24        3.59        4.47      8.97 o 
  -4   2  24      167.39      162.65     21.07 o 
  -3   2  24       91.83      118.05     18.29 o 
  -2   2  24       77.07       74.42     12.75 o 
  -1   2  24       30.24       38.45     10.48 o 
   0   2  24      354.85      312.42     27.39 o 
   1   2  24        7.14        2.79     12.64 o 
   2   2  24       53.60       43.82     14.63 o 
   3   2  24       31.33        6.61     11.58 o 
   4   2  24       71.80       80.29     26.53 o 
   5   2  24        2.89        1.07     12.39 o 
  -6   3  24       19.77       13.08     11.09 o 
  -5   3  24       15.27       15.17     10.71 o 
  -4   3  24       13.19        9.74      9.73 o 
  -3   3  24        0.49        0.93      8.84 o 
  -2   3  24       49.24       40.93     11.49 o 
  -1   3  24      325.82      325.21     27.29 o 
   0   3  24        4.22       11.48     16.15 o 
   1   3  24        1.25        2.26      8.69 o 
   2   3  24       29.71       64.03     16.17 o 
   3   3  24       90.60       95.70     19.77 o 
   4   3  24       15.60        3.12     11.85 o 
  -4   4  24        0.59       10.70     10.71 o 
  -3   4  24       73.24       81.29     19.75 o 
  -2   4  24       13.88        4.77     10.21 o 
  -1   4  24       10.09       11.19     12.90 o 
   0   4  24       56.20       31.16     11.32 o 
   1   4  24       52.04       56.20     13.28 o 
   2   4  24       51.15       76.75     14.76 o 
  -3   0  25       28.55       51.82     21.97 o 
  -1   0  25       15.10       -1.24     15.75 o 
   1   0  25       68.13       74.62     24.05 o 
   3   0  25      242.53      217.65     35.24 o 
   5   0  25        4.43        2.90     18.24 o 
  -6   1  25       22.22       26.53     17.00 o 
  -5   1  25       16.63        5.16     12.23 o 
  -4   1  25       37.45       46.17     13.43 o 
  -3   1  25       19.88       21.12     13.10 o 
  -2   1  25      132.33      124.01     21.97 o 
  -1   1  25        3.07        1.54     10.36 o 
   0   1  25       28.97       25.06     12.55 o 
   1   1  25        6.63       16.72     16.17 o 
   2   1  25      225.08      253.54     26.81 o 
   3   1  25       42.43       60.44     16.81 o 
   4   1  25       48.77       40.63     15.83 o 
  -6   2  25        5.61       14.19     14.44 o 
  -5   2  25       92.77       78.39     25.91 o 
  -4   2  25        4.78       -6.40     10.23 o 
  -3   2  25        0.15       12.35     11.04 o 
  -2   2  25        7.32        3.08     10.08 o 
  -1   2  25      215.89      218.69     41.46 o 
   0   2  25        0.35       -0.70     10.62 o 
   1   2  25        1.17       -5.91     13.47 o 
   2   2  25       18.99       12.22     13.02 o 
   3   2  25      136.70      126.36     21.25 o 
   4   2  25       35.20       29.00     15.37 o 
  -5   3  25       10.50        4.86     10.38 o 
  -4   3  25       40.81       26.35     11.59 o 
  -3   3  25       21.06        4.66     18.03 o 
  -2   3  25      100.69      157.36     21.66 o 
  -1   3  25       26.87       13.05     12.05 o 
   0   3  25      108.27      135.29     23.68 o 
   1   3  25      100.12      111.95     23.55 o 
   2   3  25       42.49       46.56     16.41 o 
   3   3  25        1.13       -2.34     11.44 o 
  -2   4  25       13.83       -0.47     10.76 o 
  -1   4  25      160.30      178.33     24.18 o 
   0   4  25       42.23       42.80     16.03 o 
  -4   0  26      102.98      114.01     29.02 o 
  -2   0  26        5.15        5.39     17.00 o 
   0   0  26        3.18       42.70     21.14 o 
   2   0  26       89.34       73.79     24.46 o 
   4   0  26        4.33        0.83     17.00 o 
  -5   1  26      221.40      267.50     26.10 o 
  -4   1  26        2.43       18.24     21.14 o 
  -3   1  26       13.33       15.29     13.45 o 
  -2   1  26        3.86       15.91     13.40 o 
  -1   1  26       93.75       67.30     16.70 o 
   0   1  26       21.37       30.47     14.07 o 
   1   1  26       20.00       22.81     12.81 o 
   2   1  26       24.22       10.36     12.61 o 
   3   1  26      126.36      103.41     20.59 o 
  -5   2  26       18.91        8.29     13.14 o 
  -4   2  26       89.44      119.27     19.92 o 
  -3   2  26       12.05       32.47     14.14 o 
  -2   2  26       44.21       31.51     21.56 o 
  -1   2  26        0.41       -2.03     10.80 o 
   0   2  26       35.30       42.90     17.62 o 
   1   2  26        7.72       -7.93     11.13 o 
   2   2  26      123.43      127.55     22.28 o 
   3   2  26       72.62       79.04     19.12 o 
  -3   3  26        3.02        2.88     12.05 o 
  -2   3  26        0.24        3.08     11.51 o 
  -1   3  26      218.73      212.93     24.44 o 
   0   3  26       42.07       45.88     12.67 o 
   1   3  26       10.80       12.42     13.06 o 
  -3   0  27       36.34       25.29     21.14 o 
  -1   0  27        4.90        0.41     16.58 o 
   1   0  27        0.24        5.39     17.00 o 
  -4   1  27       60.77       55.97     26.53 o 
  -3   1  27        2.37       -1.24     16.58 o 
  -2   1  27      159.21      117.86     20.81 o 
  -1   1  27        6.25       15.09     12.60 o 
   0   1  27       22.03       28.00     14.65 o 
   1   1  27        3.02       12.39     24.87 o 
   2   1  27      130.79      166.97     24.18 o 
  -3   2  27       26.41       61.36     24.46 o 
  -2   2  27        2.71        4.15     18.24 o 
  -1   2  27      122.55       89.59     21.56 o 
   0   2  27        0.69       17.61     13.92 o 
   1   2  27       50.65       57.63     17.43 o 
  -2   0  28       85.03       58.45     24.05 o 
   0   0  28       45.14       54.72     24.46 o 
  -2   1  28        5.37        1.29     12.15 o 
  -1   1  28       44.99       35.56     15.80 o 
   0   1  28        0.03        7.69     13.28 o 
                                                 
